# Supplementary material for: Striatal Transcriptome and Interactome Analysis of Shank3-overexpressing Mice Reveals the Connectivity between Shank3 and mTORC1 Signaling
Source: Front Mol Neurosci. 2017 Jun 28;10:201. doi: 10.3389/fnmol.2017.00201 (PMC5487420; doi:10.3389/fnmol.2017.00201)
Supplement: Supplementary file 1 [file Table_1.xlsx]

## Sheet: Suppl Table 1
Supplementary Table 1. Summary of RNA-Seq mapping results.
Pre-processing of raw reads was carried out using Trimmomatic and the trimmed reads were mapped to the Mus musculus genome (GRCm38) using TopHat2
Sample ID	Genotype	Raw Reads	QC-passed Reads	Mapped Reads	Mapping Rate %
WT1	WT	72762644	71856218	68998429	96.02
WT2	WT	88457514	87306646	83909672	96.11
WT3	WT	84018388	83107934	79992818	96.25
TG1	TG	94714662	93995832	90644889	96.44
TG2	TG	73124434	72341834	69853950	96.56
TG3	TG	83748298	82989008	80188308	96.63

## Sheet: Suppl Table 2
Supplementary Table 2. RNA-Seq analysis results from WT and TG mice.
Differential gene expression analysis was carried out using DEseq2 and the P-values were adjusted for multiple testing with the Benjamini–Hochberg correction.
Gene Information			DESeq2 Results					Normalized Read Counts from DESeq2
HGNC_symbol	Mouse symbol	EnsemblID	baseMean	Log2FoldChange	FoldChange	P-value	adjusted P-value	Tg1	Tg2	Tg3	WT1	WT2	WT3
SHANK3	Shank3	ENSMUSG00000022623	20805.6	0.825463	1.7721	2.22045e-16	2.17678e-12	29890.9	28308.5	26043.6	13807.1	12918.4	13865.2
PLK5	Plk5	ENSMUSG00000035486	763.638	-0.354452	-1.2785	2.22045e-16	2.17678e-12	580.897	672.139	593.006	968.238	880.053	887.495
GPR85	Gpr85	ENSMUSG00000048216	1264.01	0.302061	1.2329	1.64313e-14	1.20811e-10	1372.87	1502.76	1474.24	1119.31	1082.06	1032.79
IGFN1	Igfn1	ENSMUSG00000051985	474.357	-0.254644	-1.19304	1.40982e-09	6.91044e-06	398.133	274.251	425.523	659.226	626.605	462.401
LCN2	Lcn2	ENSMUSG00000026822	37.6697	0.127616	1.09249	1.36255e-08	5.72467e-05	104.682	48.3311	27.2646	10.3004	17.7694	17.6714
CLIC6	Clic6	ENSMUSG00000022949	367.781	0.214423	1.16024	2.60745e-07	0.000958565	528.556	486.683	310.622	287.267	284.31	309.249
ID3	Id3	ENSMUSG00000007872	567.122	-0.212886	-1.159	4.82127e-07	0.00157548	495.092	523.774	476.157	636.336	611.642	659.731
SOSTDC1	Sostdc1	ENSMUSG00000036169	28.6424	0.0976119	1.07	6.20299e-07	0.0018243	90.9528	28.0995	19.4747	11.4449	14.0285	7.85394
KIF5A	Kif5a	ENSMUSG00000074657	131866	-0.151325	-1.11059	7.73104e-07	0.002067	124228	119926	127153	140495	138098	141296
FUT9	Fut9	ENSMUSG00000055373	4695.02	0.172183	1.12676	1.40232e-06	0.00343684	4781.03	5181.54	5196.83	4330.75	4533.07	4146.88
CAMK2N1	Camk2n1	ENSMUSG00000046447	58792.8	-0.154805	-1.11327	2.18759e-06	0.004949	53442.5	53362	58150.6	63775.5	62527.7	61498.3
WDR6	Wdr6	ENSMUSG00000066357	2573.6	0.183795	1.13587	3.50594e-06	0.00736499	3024.61	2890.87	2506.4	2229.47	2461.53	2328.69
PPP1R1A	Ppp1r1a	ENSMUSG00000022490	2517.59	-0.168147	-1.12361	5.52417e-06	0.0108311	2220.62	2497.48	2258.1	2725.03	2688.79	2715.5
TUBB2B	Tubb2b	ENSMUSG00000045136	3066.31	-0.170326	-1.12531	7.12667e-06	0.0116442	2782.64	2911.1	2775.15	3196.56	3620.28	3112.12
SLA	Sla	ENSMUSG00000022372	332.162	0.19189	1.14226	8.4222e-06	0.0130367	410.146	316.962	412.864	272.389	288.051	292.559
NRIP3	Nrip3	ENSMUSG00000034825	2436.8	0.183719	1.13581	1.18407e-05	0.0174117	3094.11	2236.72	2722.57	2161.94	2183.77	2221.68
TSC22D3	Tsc22d3	ENSMUSG00000031431	2165.27	0.162148	1.11895	1.73501e-05	0.0242985	2315.86	2345.74	2326.26	1841.48	2079.02	2083.26
NFIC	Nfic	ENSMUSG00000055053	3799.64	-0.150063	-1.10962	1.88657e-05	0.02522	3671.58	3368.56	3608.67	4151.06	4013.08	3984.89
C10orf10	8430408G22Rik	ENSMUSG00000048489	83.2638	0.141792	1.10327	2.17237e-05	0.0259689	81.5143	112.398	123.665	44.6351	80.4299	56.9411
NAP1L5	Nap1l5	ENSMUSG00000055430	7411.19	0.151724	1.1109	2.20749e-05	0.0259689	8310.17	8143.22	7273.81	7043.19	6919.78	6776.97
RPL18A	Rpl18a	ENSMUSG00000045128	4073.32	-0.157441	-1.11531	2.58593e-05	0.0292508	3918.69	3835.01	3580.43	4219.73	4731.34	4154.74
IMPACT	Impact	ENSMUSG00000024423	7017.91	0.135701	1.09863	2.87764e-05	0.0311324	7259.06	7605.96	7381.9	6494.98	6729.93	6635.6
CAV2	Cav2	ENSMUSG00000000058	665.808	-0.174317	-1.12843	2.96398e-05	0.0311324	597.199	569.857	638.771	738.196	714.517	736.307
UTP14C	Utp14b	ENSMUSG00000079470	697.553	0.17768	1.13106	3.11252e-05	0.0315653	859.761	681.131	771.2	591.701	644.375	637.151
DLGAP3	Dlgap3	ENSMUSG00000042388	17621.5	-0.138554	-1.1008	3.2285e-05	0.0316501	17163.5	16982.2	15620.7	18717	18275.4	18970.2
BAX	Bax	ENSMUSG00000003873	714.953	-0.170677	-1.12559	3.53564e-05	0.033543	666.701	658.651	624.165	801.143	776.242	762.814
PAK3	Pak3	ENSMUSG00000031284	3171	0.144456	1.10531	4.35905e-05	0.0376741	3311.2	3448.37	3358.42	2952.78	3099.36	2855.89
SCG2	Scg2	ENSMUSG00000050711	9019.19	0.156247	1.11438	4.41396e-05	0.0376741	9953.32	9978.68	9119.05	8955.63	8646.22	7462.23
RASGEF1C	Rasgef1c	ENSMUSG00000020374	969.285	-0.169978	-1.12504	4.45926e-05	0.0376741	931.837	808.141	895.838	1160.51	1027.82	991.56
SERPINI1	Serpini1	ENSMUSG00000027834	5341.82	0.163095	1.11969	4.75545e-05	0.0376741	6011.46	5036.55	6290.34	4963.65	5187.73	4561.18
GDA	Gda	ENSMUSG00000058624	7859.2	0.150959	1.11031	4.76339e-05	0.0376741	8442.31	8154.46	8607.83	7525.02	7820.41	6605.17
GALNT16	Galnt16	ENSMUSG00000021130	3375.2	0.154373	1.11294	4.81792e-05	0.0376741	3978.76	3377.56	3497.66	3195.42	3076.91	3124.89
NKRF	Nkrf	ENSMUSG00000044149	859.413	0.167472	1.12309	4.86778e-05	0.0376741	960.153	886.819	961.078	724.462	825.81	798.157
GLRA2	Glra2	ENSMUSG00000018589	507.08	0.171569	1.12628	5.4668e-05	0.0412253	554.297	566.485	553.083	468.096	468.551	431.967
CDH18	Cdh18	ENSMUSG00000040420	487.013	0.172767	1.12722	5.84245e-05	0.0428724	537.994	511.41	569.636	390.271	459.199	453.565
NOTCH1	Notch1	ENSMUSG00000026923	1122.89	-0.160851	-1.11795	5.97677e-05	0.0428724	1105.16	1032.94	957.183	1215.45	1209.25	1217.36
GRIN2C	Grin2c	ENSMUSG00000020734	2124.89	-0.145378	-1.10602	6.22073e-05	0.0435599	1944.33	2050.14	1965.97	2236.33	2225.85	2326.73
RPL37	Rpl37	ENSMUSG00000041841	3155.56	-0.141102	-1.10275	6.40269e-05	0.0437914	2990.29	3058.35	2832.6	3375.1	3410.79	3266.26
PLXND1	Plxnd1	ENSMUSG00000030123	4619.31	-0.137501	-1.1	7.3699e-05	0.0492611	4237.03	4531.88	4263.99	4992.26	4699.54	4991.18
KLK6	Klk6	ENSMUSG00000050063	210.375	-0.165098	-1.12124	7.9692e-05	0.0513006	154.448	207.936	174.299	218.598	248.772	258.198
TENM1	Tenm1	ENSMUSG00000016150	1629.85	0.166697	1.12249	8.21776e-05	0.0513006	1836.22	1889.41	1633.93	1320.74	1728.31	1370.51
KCNE2	Kcne2	ENSMUSG00000039672	20.0104	0.0627223	1.04443	8.36131e-05	0.0513006	72.9338	15.7357	7.7899	9.15592	5.61139	8.83569
PRSS23	Prss23	ENSMUSG00000039405	280.565	0.163313	1.11986	8.37276e-05	0.0513006	386.978	247.275	336.913	270.1	230.067	212.056
GJB1	Gjb1	ENSMUSG00000047797	562.818	-0.167437	-1.12306	8.59671e-05	0.0515978	553.439	503.542	463.499	603.146	620.059	633.224
RASGRF1	Rasgrf1	ENSMUSG00000032356	11645.8	0.131425	1.09537	9.58544e-05	0.055276	12453.7	12371.6	12068.5	10343.9	11191.9	11445.2
GABRQ	Gabrq	ENSMUSG00000031344	71.0992	0.114477	1.08258	9.97829e-05	0.0557055	78.9402	141.621	56.4767	44.6351	61.7253	43.1967
NTNG2	Ntng2	ENSMUSG00000035513	945.671	-0.161404	-1.11837	0.000100387	0.0557055	879.496	827.248	881.232	1123.89	1033.43	928.729
BCAT1	Bcat1	ENSMUSG00000030268	1974.6	0.143805	1.10481	0.000112506	0.06016	2170	2045.64	2099.38	1757.94	1918.16	1856.48
ZFPM1	Zfpm1	ENSMUSG00000049577	1112.31	-0.153363	-1.11216	0.000115826	0.060739	1091.43	990.225	999.054	1213.16	1159.69	1220.31
RLBP1	Rlbp1	ENSMUSG00000039194	484.595	-0.165504	-1.12156	0.000117719	0.060739	421.3	428.236	453.761	585.979	528.406	489.89
MMP14	Mmp14	ENSMUSG00000000957	362.864	-0.164356	-1.12067	0.000132272	0.0659342	343.218	329.326	278.489	374.248	478.839	373.062
FBXO2	Fbxo2	ENSMUSG00000041556	1615.77	-0.146855	-1.10715	0.000140025	0.0684373	1573.65	1484.78	1448.92	1736.19	1811.54	1639.51
TMEM255A	Tmem255a	ENSMUSG00000036502	443.681	0.160967	1.11804	0.000141947	0.0684373	586.903	566.485	364.178	382.26	405.891	356.373
PDE1A	Pde1a	ENSMUSG00000059173	4553.03	0.147743	1.10784	0.000164937	0.0759102	4947.49	4356.54	5335.1	4338.76	4375.01	3965.26
JAG1	Jag1	ENSMUSG00000027276	298.894	-0.162678	-1.11936	0.00016519	0.0759102	264.278	257.391	267.778	367.381	328.266	308.267
DISP2	Disp2	ENSMUSG00000040035	8532.43	0.141095	1.10274	0.000169839	0.0762933	9666.74	8336.55	9263.16	7450.63	8431.11	8046.36
SLC6A6	Slc6a6	ENSMUSG00000030096	6776.69	-0.126574	-1.0917	0.000175328	0.0768724	6179.64	6729.26	6328.32	6997.41	7170.42	7255.08
C1QC	C1qc	ENSMUSG00000036896	1150.56	-0.150516	-1.10997	0.00017774	0.0768724	1062.26	1127.35	1001.98	1179.97	1304.65	1227.18
ADRA2A	Adra2a	ENSMUSG00000033717	422.814	0.158895	1.11643	0.000203683	0.0868164	574.89	388.897	466.42	354.792	417.113	334.774
PMP22	Pmp22	ENSMUSG00000018217	750.525	-0.151913	-1.11104	0.000217274	0.0912861	677.856	690.123	703.038	840.056	815.522	776.559
COL11A2	Col11a2	ENSMUSG00000024330	1556.43	-0.143903	-1.10489	0.000231037	0.0947224	1438.08	1422.96	1482.03	1668.67	1545	1781.86
FBRSL1	Fbrsl1	ENSMUSG00000043323	1975.24	-0.136544	-1.09927	0.000238336	0.0947224	1957.2	1791.62	1804.33	2108.15	2071.54	2118.6
GPRASP1	Gprasp1	ENSMUSG00000043384	18255.7	0.128182	1.09292	0.000242817	0.0952167	18129.6	20313.7	19386.1	16369.6	17570.2	17764.6
MAGEL2	Magel2	ENSMUSG00000056972	124.723	0.122614	1.08871	0.000247415	0.0957431	201.641	173.093	85.6888	90.4147	115.034	82.4664
HYDIN	Hydin	ENSMUSG00000059854	110.697	-0.124668	-1.09026	0.000259299	0.0990388	91.8108	83.1744	83.7414	104.149	199.204	102.101
ADAMTSL4	Adamtsl4	ENSMUSG00000015850	397.848	-0.157423	-1.11529	0.000267612	0.100903	387.836	320.334	348.598	379.971	453.587	496.762
CACNG7	Cacng7	ENSMUSG00000069806	4634.91	-0.144087	-1.10503	0.000277854	0.103439	4779.31	4024.97	4106.25	5305.85	5044.64	4548.41
PCDH19	Pcdh19	ENSMUSG00000051323	775.063	0.154439	1.11299	0.000294022	0.10809	948.14	791.281	798.464	663.804	777.178	671.512
SCGN	Scgn	ENSMUSG00000021337	11.41	0.0498052	1.03513	0.000302187	0.109272	39.4701	12.3638	4.86868	1.14449	3.74093	6.8722
CELF3	Celf3	ENSMUSG00000028137	6491.43	-0.135419	-1.09841	0.00030467	0.109272	6668.73	5807.6	5775.23	7242.33	6595.25	6859.44
NRP1	Nrp1	ENSMUSG00000025810	843.344	0.152812	1.11173	0.000324799	0.113361	1040.81	816.008	897.785	719.884	788.4	797.175
RPL35	Rpl35	ENSMUSG00000062997	710.952	-0.155335	-1.11368	0.000327829	0.113361	555.155	757.562	596.901	775.964	878.183	701.946
KIF2A	Kif2a	ENSMUSG00000021693	2294.83	0.128665	1.09328	0.000333402	0.113361	2481.47	2359.23	2436.29	2165.37	2209.02	2117.62
CA11	Car11	ENSMUSG00000003273	7691.88	-0.117636	-1.08496	0.000335341	0.113361	7173.26	7349.7	7414.03	8227.74	7761.49	8225.04
PCSK1N	Pcsk1n	ENSMUSG00000039278	14253.1	-0.137996	-1.10038	0.000343974	0.114958	14879.4	13193.3	11873.7	15472.4	15328.4	14771.3
SP7	Sp7	ENSMUSG00000060284	85.4485	0.118263	1.08543	0.000362132	0.119133	145.868	91.0423	76.9252	72.1029	57.0491	69.7037
EPS8L1	Eps8l1	ENSMUSG00000006154	321.484	0.151912	1.11104	0.000368514	0.119133	368.959	301.226	414.812	280.4	316.108	247.399
CERS6	Cers6	ENSMUSG00000027035	1751.4	0.130189	1.09444	0.000370754	0.119133	1838.79	1841.08	1883.21	1642.34	1650.68	1652.27
CLU	Clu	ENSMUSG00000022037	21122.7	-0.116959	-1.08445	0.000372669	0.119133	20422.3	20274.3	19562.4	21222.3	23219.9	22035.2
PPP1R9B	Ppp1r9b	ENSMUSG00000038976	36161	-0.111234	-1.08015	0.000381672	0.120699	34933.6	34998.4	33603.7	38699.8	38095.7	36634.7
INADL	Inadl	ENSMUSG00000061859	343.862	0.15314	1.11199	0.000397158	0.12426	389.553	394.516	354.44	310.157	297.404	317.103
ZMAT4	Zmat4	ENSMUSG00000037492	1117.12	0.145138	1.10584	0.000407408	0.126125	1218.42	1100.37	1286.31	1081.54	956.742	1059.3
DCLK3	Dclk3	ENSMUSG00000032500	2646.65	-0.137991	-1.10037	0.000414861	0.126584	2269.53	2734.64	2407.08	2924.17	2731.81	2812.69
C8orf34	A830018L16Rik	ENSMUSG00000057715	2556.58	0.132309	1.09605	0.000458433	0.133673	2855.57	2518.84	2764.44	2496.13	2409.16	2295.31
MYH7B	Myh7b	ENSMUSG00000074652	368.593	-0.151377	-1.11063	0.000458916	0.133673	317.477	323.706	353.466	414.305	384.38	418.222
S100A9	S100a9	ENSMUSG00000056071	6.38353	0.0456517	1.03215	0.000459062	0.133673	11.1546	11.2398	9.73737	2.28898	0.935232	2.94523
IPCEF1	Ipcef1	ENSMUSG00000064065	2617.13	0.148701	1.10857	0.000470067	0.134355	3140.45	2271.56	3118.88	2493.84	2407.29	2270.77
RXRG	Rxrg	ENSMUSG00000015843	3283.02	-0.13031	-1.09453	0.000472728	0.134355	3008.31	3338.22	2915.37	3432.32	3392.09	3611.83
TMCC2	Tmcc2	ENSMUSG00000042066	5592.23	-0.131231	-1.09523	0.000475861	0.134355	5648.51	5234.37	4872.58	6175.67	6072.46	5549.79
ADGRL4	Adgrl4	ENSMUSG00000039167	778.573	0.145683	1.10625	0.000479676	0.134355	900.089	784.537	836.44	688.983	699.553	761.832
JUND	Jund	ENSMUSG00000071076	2547.06	-0.131286	-1.09527	0.000500247	0.138795	2519.22	2412.06	2242.52	2760.51	2793.54	2554.49
CELSR1	Celsr1	ENSMUSG00000016028	378.001	-0.150041	-1.1096	0.0005087	0.139821	354.373	324.83	343.729	402.86	436.753	405.46
CDC42EP1	Cdc42ep1	ENSMUSG00000049521	679.739	-0.144815	-1.10559	0.000527809	0.142044	652.114	621.56	601.769	775.964	699.553	727.471
GLTSCR1	Gltscr1	ENSMUSG00000070808	983.409	-0.137359	-1.09989	0.000534665	0.142044	901.806	913.795	934.787	1022.03	1073.65	1054.39
TMX4	Tmx4	ENSMUSG00000034723	7329.32	0.110816	1.07984	0.000536105	0.142044	7577.4	7666.66	7753.87	6960.79	7147.98	6869.25
DDR1	Ddr1	ENSMUSG00000003534	2754.05	-0.134282	-1.09755	0.00056343	0.147951	2774.06	2488.49	2464.53	2684.97	3081.59	3030.64
MYCN	Mycn	ENSMUSG00000037169	227.885	-0.146454	-1.10685	0.000569025	0.148068	187.054	202.316	210.327	238.054	288.051	241.509
PCGF2	Pcgf2	ENSMUSG00000018537	1029.8	-0.137729	-1.10017	0.000574435	0.148068	984.178	919.414	970.816	1123.89	1045.59	1134.89
PCSK9	Pcsk9	ENSMUSG00000044254	188.724	-0.142616	-1.1039	0.000596186	0.150044	139.861	182.085	167.483	235.765	202.945	204.203
NDFIP1	Ndfip1	ENSMUSG00000024425	7564.39	0.115349	1.08324	0.000605041	0.150186	7911.18	7794.79	8100.52	7180.53	7519.26	6880.05
PPM1E	Ppm1e	ENSMUSG00000046442	5264.83	0.145371	1.10602	0.000607687	0.150186	6580.35	4622.92	5916.43	4630.61	5238.23	4600.45
BTBD17	Btbd17	ENSMUSG00000000202	620.783	-0.143593	-1.10465	0.000620264	0.151834	562.878	608.072	543.345	672.96	664.95	672.494
SEMA5A	Sema5a	ENSMUSG00000022231	1727.6	0.137317	1.09986	0.000627958	0.151834	1913.44	1667.98	1960.13	1516.45	1715.22	1592.39
ABHD8	Abhd8	ENSMUSG00000007950	6277.15	-0.113437	-1.0818	0.00063492	0.151834	6080.11	5886.28	5961.22	6787.97	6611.15	6336.17
RPL31	Rpl31	ENSMUSG00000073702	5055.73	-0.121765	-1.08807	0.0006393	0.151834	4696.94	4969.11	4686.6	5253.21	5664.7	5063.83
EPB41L2	Epb41l2	ENSMUSG00000019978	3387.25	-0.11744	-1.08481	0.000640171	0.151834	3100.12	3286.51	3262.02	3558.22	3553.88	3562.74
OXR1	Oxr1	ENSMUSG00000022307	7230.6	0.136424	1.09918	0.000645418	0.151854	8068.2	6685.42	8418.93	6794.84	7092.8	6323.41
OCIAD2	Ociad2	ENSMUSG00000029153	2078.5	0.125549	1.09092	0.000654311	0.152724	2213.76	2150.17	2226.94	1967.38	2042.55	1870.22
SLITRK4	Slitrk4	ENSMUSG00000046699	1541.99	0.133187	1.09671	0.000671778	0.155567	1615.7	1621.9	1687.49	1491.27	1513.21	1322.41
SLC35D3	Slc35d3	ENSMUSG00000050473	950.96	-0.143792	-1.10481	0.000677272	0.155614	813.427	1001.46	805.28	1006.01	981.993	1097.59
ATP6AP2	Atp6ap2	ENSMUSG00000031007	6268.4	0.114401	1.08253	0.000684374	0.156027	6666.15	6295.4	6758.71	5866.65	6137.93	5885.55
SLIT2	Slit2	ENSMUSG00000031558	897.522	0.145171	1.10586	0.000715713	0.158714	1075.13	819.38	1036.06	843.489	867.895	743.179
SPHKAP	Sphkap	ENSMUSG00000026163	3451.21	0.142128	1.10353	0.000721075	0.158714	4165.81	3138.15	3871.58	3130.18	3502.44	2899.09
PREPL	Prepl	ENSMUSG00000024127	8728.87	0.119183	1.08612	0.000722591	0.158714	8773.51	9242.48	9542.62	7755.06	8630.32	8429.24
CAMK1G	Camk1g	ENSMUSG00000016179	1079.91	0.143312	1.10444	0.000723142	0.158714	1228.72	1183.55	1097.4	835.478	1046.52	1087.77
TMEM130	Tmem130	ENSMUSG00000043388	5506.69	0.129735	1.09409	0.000730651	0.159174	6111	6138.05	5289.34	4937.33	5548.73	5015.72
RFX1	Rfx1	ENSMUSG00000031706	1406	-0.132436	-1.09614	0.000741083	0.160259	1393.47	1294.82	1257.09	1423.75	1501.98	1564.9
PSD	Psd	ENSMUSG00000037126	16253.9	-0.115188	-1.08312	0.000760484	0.162241	15967.4	15404.1	14973.2	18151.6	16541.4	16485.4
GNL3L	Gnl3l	ENSMUSG00000025266	6329.56	0.11545	1.08331	0.000761282	0.162241	6414.75	6706.78	6813.24	5826.6	6313.75	5902.24
FZD2	Fzd2	ENSMUSG00000050288	458.636	-0.14542	-1.10605	0.000771779	0.163295	364.669	486.683	389.495	481.83	507.831	521.305
TXNIP	Txnip	ENSMUSG00000038393	697.598	0.144629	1.10545	0.000783798	0.164521	926.689	776.669	619.297	599.713	716.388	546.831
TAF4	Taf4	ENSMUSG00000039117	1077.41	-0.132363	-1.09609	0.000788761	0.164521	963.585	1031.81	1028.27	1126.18	1152.21	1162.38
GABRA3	Gabra3	ENSMUSG00000031343	3177.4	0.1306	1.09475	0.000801462	0.165993	3543.73	3065.09	3521.03	3137.05	3033.89	2763.61
CCT8	Cct8	ENSMUSG00000025613	4219.9	0.111949	1.08069	0.000851208	0.173137	4450.68	4312.71	4496.72	4093.84	4015.89	3949.55
CCL4	Ccl4	ENSMUSG00000018930	21.5189	0.0650666	1.04613	0.000853619	0.173137	54.9149	16.8597	19.4747	9.15592	14.9637	13.7444
TESK1	Tesk1	ENSMUSG00000028458	1389.83	-0.129454	-1.09388	0.000883408	0.177952	1324.82	1283.58	1299.94	1474.1	1391.62	1564.9
THSD7B	Thsd7b	ENSMUSG00000042581	168.353	0.138496	1.10076	0.000893032	0.178667	192.202	186.58	191.826	153.362	148.702	137.444
C8orf46	3110035E14Rik	ENSMUSG00000067879	9093.33	0.139782	1.10174	0.000915807	0.181461	10475.9	7875.72	11083.1	8920.15	8241.26	7963.9
IDH3A	Idh3a	ENSMUSG00000032279	5227.42	0.113015	1.08149	0.00092296	0.181461	5512.94	5329.91	5597.04	5199.42	4894.07	4831.16
ALDH1A1	Aldh1a1	ENSMUSG00000053279	984.179	-0.13611	-1.09894	0.000925508	0.181461	846.033	948.638	948.42	980.828	1111.06	1070.1
SOX18	Sox18	ENSMUSG00000046470	157.781	-0.12103	-1.08751	0.000934139	0.181941	120.126	112.398	155.798	180.829	127.192	250.344
HPRT1	Hprt	ENSMUSG00000025630	3001.04	0.117783	1.08507	0.000954741	0.184556	3110.41	3205.59	3154.91	2999.71	2752.39	2783.24
ZBTB7B	Zbtb7b	ENSMUSG00000028042	466.122	-0.140988	-1.10266	0.00096012	0.184556	417.868	421.492	441.103	513.876	492.867	509.525
UHMK1	Uhmk1	ENSMUSG00000026667	9935.77	0.109739	1.07903	0.000982564	0.184749	9861.51	10545.2	10786.1	9374.52	9622.6	9424.73
LAMA5	Lama5	ENSMUSG00000015647	646.193	-0.141155	-1.10279	0.0009845	0.184749	660.695	597.957	512.186	729.04	693.007	684.275
CD74	Cd74	ENSMUSG00000024610	55.954	0.0944891	1.06769	0.000992931	0.184749	100.391	67.4387	42.8444	49.2131	34.6036	41.2332
SOX2	Sox2	ENSMUSG00000074637	951.588	-0.137554	-1.10004	0.000993028	0.184749	955.004	890.191	793.596	991.128	1099.83	979.779
NOS2	Nos2	ENSMUSG00000020826	77.5635	0.0930544	1.06663	0.000998811	0.184749	168.177	60.6948	64.2666	57.2245	56.1139	58.9046
LFNG	Lfng	ENSMUSG00000029570	459.965	-0.140798	-1.10251	0.00103706	0.187314	414.436	430.484	415.786	497.853	535.888	465.346
NREP	Nrep	ENSMUSG00000042834	1600.73	-0.126594	-1.09171	0.00103766	0.187314	1521.31	1487.02	1502.48	1787.69	1730.18	1575.7
RAB27B	Rab27b	ENSMUSG00000024511	1172.04	0.132492	1.09619	0.00104006	0.187314	1262.18	1234.13	1256.12	1170.81	1120.41	988.615
IGSF9	Igsf9	ENSMUSG00000037995	388.51	-0.14135	-1.10294	0.00104242	0.187314	364.669	348.433	346.65	413.161	412.437	445.711
LHX2	Lhx2	ENSMUSG00000000247	1152.02	-0.138634	-1.10086	0.00104453	0.187314	1221.86	952.01	1004.9	1316.16	1260.69	1156.49
SCRT1	Scrt1	ENSMUSG00000048385	4161.03	-0.129952	-1.09426	0.00105619	0.18741	4352.86	3451.74	3870.6	4629.46	4350.7	4310.83
COX3	mt-Co3	ENSMUSG00000064358	122.681	-0.125486	-1.09087	0.00105781	0.18741	82.3723	125.886	101.269	151.073	145.896	129.59
DGKG	Dgkg	ENSMUSG00000022861	1229.09	0.138309	1.10061	0.00106588	0.187709	1505.01	1198.16	1274.62	1019.74	1219.54	1157.47
HSPA5	Hspa5	ENSMUSG00000026864	7898.32	0.136301	1.09908	0.00109138	0.188984	9350.12	7830.76	8285.53	6372.52	8523.7	7027.32
PGM2L1	Pgm2l1	ENSMUSG00000030729	9032.85	0.124861	1.0904	0.00109239	0.188984	9555.19	8604.06	10534.9	8313.57	8881.9	8307.51
RASL10A	Rasl10a	ENSMUSG00000034209	763.543	-0.138139	-1.10048	0.00110187	0.189508	757.654	623.808	724.46	883.546	781.854	809.938
DBN1	Dbn1	ENSMUSG00000034675	9008.04	-0.107794	-1.07758	0.00112823	0.192915	8971.72	8515.26	8307.92	9462.64	9590.8	9199.91
KCNA6	Kcna6	ENSMUSG00000038077	2373.84	0.126893	1.09194	0.00114695	0.194613	2732.87	2296.29	2525.87	2308.44	2131.39	2248.19
VTN	Vtn	ENSMUSG00000017344	1782.64	-0.127728	-1.09257	0.0011514	0.194613	1766.72	1533.11	1711.83	1904.43	1795.65	1984.1
KCNH4	Kcnh4	ENSMUSG00000035355	1803.97	-0.126698	-1.09179	0.0011696	0.195457	1679.19	1715.19	1686.51	1838.05	1806.87	2097.98
NGB	Ngb	ENSMUSG00000021032	61.2503	0.0881091	1.06298	0.00116969	0.195457	89.2367	109.026	36.0283	50.3576	51.4377	31.4158
HIPK4	Hipk4	ENSMUSG00000040424	4610.98	-0.118266	-1.08543	0.0011888	0.195599	4284.22	4285.73	4526.9	4597.42	4736.95	5234.65
RAB9B	Rab9b	ENSMUSG00000043463	849.755	0.134634	1.09781	0.00119099	0.195599	894.941	939.646	899.733	861.801	782.789	719.617
CENPB	Cenpb	ENSMUSG00000068267	5438.89	-0.111512	-1.08036	0.00119546	0.195599	5367.93	5082.63	5078.04	5970.8	5567.43	5566.48
GCH1	Gch1	ENSMUSG00000037580	50.3542	0.100128	1.07187	0.00120295	0.195599	68.6436	61.8188	55.503	32.0457	45.8264	38.288
AK7	Ak7	ENSMUSG00000041323	140.562	-0.116035	-1.08375	0.00120379	0.195599	139.003	107.902	98.3474	132.761	233.808	131.554
ETV5	Etv5	ENSMUSG00000013089	3739.56	0.12898	1.09352	0.00121936	0.196222	4461.84	3589.99	3887.16	3362.51	3719.42	3416.46
ISYNA1	Isyna1	ENSMUSG00000019139	1335.45	-0.13119	-1.0952	0.00122097	0.196222	1228.72	1370.13	1139.27	1390.56	1388.82	1495.19
CLDN5	Cldn5	ENSMUSG00000041378	927.882	-0.139158	-1.10126	0.00125806	0.199771	867.484	800.273	862.731	1161.66	808.976	1066.17
GMPS	Gmps	ENSMUSG00000027823	1982.96	0.116546	1.08414	0.00126464	0.199771	2041.29	2127.69	2090.61	1887.26	1862.05	1888.87
USP9X	Usp9x	ENSMUSG00000031010	8856.81	0.111753	1.08054	0.00127022	0.199771	8851.59	9755.01	9255.37	8064.08	8746.29	8468.51
CTSS	Ctss	ENSMUSG00000038642	1750.46	-0.129242	-1.09372	0.00127957	0.200172	1524.75	1820.85	1565.77	1891.84	1769.46	1930.11
ARHGAP33	Arhgap33	ENSMUSG00000036882	11332.3	-0.104509	-1.07513	0.00128903	0.200583	11234.4	10812.7	10465.7	12000	11571.6	11909.5
PRIMA1	Prima1	ENSMUSG00000041669	382.588	-0.138015	-1.10039	0.00132776	0.20542	277.149	387.773	362.23	397.138	405.891	465.346
CPNE9	Cpne9	ENSMUSG00000030270	1373.72	-0.137029	-1.09964	0.00133408	0.20542	1151.5	1134.09	1496.63	1603.43	1366.37	1490.29
ATP2B4	Atp2b4	ENSMUSG00000026463	7447.83	0.129762	1.09411	0.00134139	0.205471	8688.57	7010.25	8126.81	6539.61	7716.6	6605.17
DOCK6	Dock6	ENSMUSG00000032198	995.068	-0.132132	-1.09591	0.00135632	0.206681	961.011	898.059	915.313	1049.5	978.252	1168.27
EFCC1	Efcc1	ENSMUSG00000068263	415.784	-0.137766	-1.1002	0.0013774	0.208812	397.275	359.673	380.731	449.784	432.077	475.164
PLEKHB1	Plekhb1	ENSMUSG00000030701	11446.7	-0.102665	-1.07375	0.00138908	0.208896	10990.7	11153.2	10734.5	11729.9	11718.5	12353.3
ZDBF2	Zdbf2	ENSMUSG00000027520	1833.1	0.128933	1.09348	0.00139217	0.208896	1926.31	2155.79	1780.96	1596.56	1761.04	1777.94
ACSBG1	Acsbg1	ENSMUSG00000032281	4462.16	-0.109432	-1.0788	0.00143003	0.21241	4412.93	4262.13	4078.98	4759.93	4576.09	4682.91
C1QTNF4	C1qtnf4	ENSMUSG00000040794	3806.35	-0.113707	-1.082	0.00145139	0.212572	3779.69	3690.02	3374	3999.99	4005.6	3988.82
R3HDM4	R3hdm4	ENSMUSG00000035781	5032.75	-0.106393	-1.07653	0.00145146	0.212572	4695.22	4846.6	4875.5	5427.17	5181.18	5170.84
ZNF467	Zfp467	ENSMUSG00000068551	1053.37	-0.12957	-1.09397	0.00145782	0.212572	900.089	1058.79	991.264	1131.9	1089.55	1148.64
TRPC4	Trpc4	ENSMUSG00000027748	353.77	0.128545	1.09319	0.00146003	0.212572	552.581	298.978	354.44	319.313	327.331	269.979
CD200	Cd200	ENSMUSG00000022661	2120.17	0.120395	1.08703	0.00148559	0.215227	2273.82	2279.43	2163.64	2133.33	1997.66	1873.17
CNTN1	Cntn1	ENSMUSG00000055022	11180.3	0.107166	1.07711	0.00150927	0.217587	11228.4	11654.5	12193.1	10318.7	11103.1	10584.2
B3GALT2	B3galt2	ENSMUSG00000033849	1046.05	0.135064	1.09814	0.00154082	0.218752	1259.61	1014.95	1112.98	1015.16	1037.17	836.445
GJC2	Gjc2	ENSMUSG00000043448	811.488	-0.130785	-1.09489	0.00154283	0.218752	755.08	746.322	763.41	827.466	835.162	941.491
SCD	Scd1	ENSMUSG00000037071	8107.54	-0.103294	-1.07422	0.00154408	0.218752	8028.73	7728.48	7514.33	8315.86	8526.51	8531.34
RASL10B	Rasl10b	ENSMUSG00000020684	15575.1	-0.108509	-1.07811	0.00154711	0.218752	15059.6	15540.1	13943.9	16859.5	15817.6	16230.2
AMOTL2	Amotl2	ENSMUSG00000032531	655.553	-0.132579	-1.09625	0.00158174	0.220775	623.799	584.469	612.481	708.439	745.38	658.749
RNF166	Rnf166	ENSMUSG00000014470	1265.95	-0.124735	-1.09031	0.00159242	0.220775	1250.17	1201.53	1112.98	1302.43	1335.51	1393.09
TTBK2	Ttbk2	ENSMUSG00000090100	2567.77	0.113873	1.08213	0.00159592	0.220775	2568.99	2738.01	2789.76	2387.41	2447.5	2474.97
ZNF335	Zfp335	ENSMUSG00000039834	885.522	-0.128564	-1.09321	0.00159892	0.220775	882.07	798.025	798.464	924.748	940.843	968.98
SLITRK1	Slitrk1	ENSMUSG00000075478	2069.72	0.12535	1.09077	0.00159895	0.220775	2286.69	1959.09	2346.71	2001.71	1969.6	1854.51
ATP6V1A	Atp6v1a	ENSMUSG00000052459	11412.3	0.114317	1.08246	0.0016199	0.222623	11895.9	11389.3	12707.3	10317.6	11625.9	10538
COL25A1	Col25a1	ENSMUSG00000058897	1869.82	0.122056	1.08828	0.00163962	0.222739	2110.79	1950.1	1876.39	1740.77	1861.11	1679.76
MED25	Med25	ENSMUSG00000002968	2192.01	-0.120907	-1.08742	0.00164262	0.222739	2259.23	1968.09	1968.9	2331.33	2280.1	2344.4
SEZ6L	Sez6l	ENSMUSG00000058153	4493.23	0.132511	1.0962	0.00164839	0.222739	5570.43	3951.91	4961.19	3963.37	4386.24	4126.27
RABGAP1L	Rabgap1l	ENSMUSG00000026721	3690.3	0.114402	1.08253	0.00166364	0.223415	3692.17	3769.82	4178.31	3529.61	3523.02	3448.86
CNTNAP4	Cntnap4	ENSMUSG00000031772	738.096	0.13205	1.09585	0.00167743	0.224235	798.84	781.165	799.438	615.736	749.121	684.275
FOXG1	Foxg1	ENSMUSG00000020950	2703.37	-0.11216	-1.08085	0.001685	0.224235	2535.52	2658.21	2515.16	2781.11	2787.93	2942.28
ERF	Erf	ENSMUSG00000040857	2093.65	-0.113667	-1.08197	0.00171495	0.227192	1925.45	2011.92	2024.4	2221.45	2228.66	2150.02
BCL9L	Bcl9l	ENSMUSG00000063382	1613.75	-0.116674	-1.08423	0.00172731	0.227804	1538.48	1547.72	1496.63	1656.08	1724.57	1719.03
KMT5C	Suv420h2	ENSMUSG00000059851	752.699	-0.129853	-1.09418	0.0017599	0.231066	738.777	650.784	708.88	781.687	799.623	836.445
USP14	Usp14	ENSMUSG00000047879	3392.54	0.107752	1.07755	0.00178967	0.233698	3481.95	3482.09	3687.54	3225.17	3257.41	3221.1
USP46	Usp46	ENSMUSG00000054814	3355.92	0.11786	1.08512	0.00179584	0.233698	3714.48	3199.97	3703.12	3153.07	3233.1	3131.76
RGS12	Rgs12	ENSMUSG00000029101	1545.18	-0.127289	-1.09224	0.00181471	0.234381	1311.09	1599.42	1421.66	1551.93	1638.53	1748.48
ACSL4	Acsl4	ENSMUSG00000031278	2423.23	0.11613	1.08382	0.00181703	0.234381	2501.2	2421.05	2734.25	2303.86	2325.92	2253.1
ZBED3	Zbed3	ENSMUSG00000041995	342.078	-0.134711	-1.09787	0.00183894	0.236171	319.193	331.574	279.462	383.404	383.445	355.391
FGFR3	Fgfr3	ENSMUSG00000054252	2951.59	-0.116491	-1.08409	0.00184839	0.236353	2591.3	3011.14	2780.02	3056.93	3104.03	3166.12
ZCCHC12	Zcchc12	ENSMUSG00000036699	2333.29	0.133132	1.09667	0.00186997	0.236555	2776.63	2777.35	2009.79	2292.41	2179.09	1964.47
ARHGAP26	Arhgap26	ENSMUSG00000036452	3733.3	0.119276	1.08619	0.00188116	0.236555	3705.9	3966.52	4162.73	3427.75	3836.32	3300.62
JPH4	Jph4	ENSMUSG00000022208	13849.4	-0.0952676	-1.06826	0.00188213	0.236555	13208.7	13461.9	13270.1	14533.9	14424.1	14198
PTPN13	Ptpn13	ENSMUSG00000034573	832.118	-0.129754	-1.09411	0.00189837	0.237306	769.667	833.992	716.67	828.611	946.455	897.313
SPON1	Spon1	ENSMUSG00000038156	2527.72	0.11897	1.08596	0.00190425	0.237306	2589.58	2622.24	2800.47	2200.85	2560.66	2392.51
OGFOD1	Ogfod1	ENSMUSG00000033009	3493.95	0.105943	1.0762	0.00194263	0.240411	3593.49	3591.11	3774.2	3329.32	3321.94	3353.63
PLS3	Pls3	ENSMUSG00000016382	4153.42	0.108902	1.07841	0.00194553	0.240411	4273.07	4171.08	4609.67	3919.88	4014.95	3931.88
PLS1	Pls1	ENSMUSG00000049493	642.753	-0.131066	-1.0951	0.00199128	0.244102	540.568	642.916	600.796	664.949	681.784	725.508
C1QB	C1qb	ENSMUSG00000036905	1207.71	-0.127292	-1.09224	0.001992	0.244102	1187.53	1155.45	1037.03	1169.67	1386.95	1309.64
ARMCX4	Armcx4	ENSMUSG00000049804	2231.54	0.119486	1.08635	0.00202803	0.247487	2474.6	2183.89	2418.76	1993.7	2238.94	2079.33
TMEM176A	Tmem176a	ENSMUSG00000023367	221.216	-0.126944	-1.09198	0.00204378	0.247512	156.164	246.151	179.168	247.21	259.059	239.545
SNX13	Snx13	ENSMUSG00000020590	2818.47	0.110567	1.07965	0.00204506	0.247512	2879.6	2874.01	3116.93	2671.24	2647.64	2721.39
FOXO6	Foxo6	ENSMUSG00000052135	570.411	-0.131686	-1.09557	0.00210031	0.253157	489.944	563.113	522.897	593.99	576.103	676.421
VGF	Vgf	ENSMUSG00000037428	8315.15	0.114151	1.08234	0.00212631	0.253622	9442.79	8289.34	8517.28	7478.1	8429.24	7734.17
PLCB4	Plcb4	ENSMUSG00000039943	1848.45	0.127354	1.09229	0.00212801	0.253622	2010.4	1746.66	2168.51	1626.32	1902.26	1636.57
RPS28	Rps28	ENSMUSG00000067288	1942.52	-0.115376	-1.08326	0.00213005	0.253622	1866.25	1838.83	1812.12	1970.81	2179.09	1988.03
AHDC1	Ahdc1	ENSMUSG00000037692	2288.65	-0.11163	-1.08045	0.00215388	0.2544	2142.54	2141.18	2238.62	2306.15	2416.64	2486.75
SNED1	Sned1	ENSMUSG00000047793	504.407	-0.132375	-1.0961	0.00218288	0.256078	477.073	452.963	451.814	460.085	601.354	583.155
COX2	mt-Co2	ENSMUSG00000064354	385.034	-0.132427	-1.09614	0.00219206	0.256078	361.237	333.822	350.545	457.796	359.129	447.675
ABHD17A	Abhd17a	ENSMUSG00000003346	3302.05	-0.115708	-1.08351	0.00219421	0.256078	3379.84	2957.19	3031.24	3674.96	3396.76	3372.29
CASR	Casr	ENSMUSG00000051980	11.0032	0.0514506	1.03631	0.00220378	0.256179	16.3029	19.1076	12.6586	4.57796	7.48185	5.89046
FREM2	Frem2	ENSMUSG00000037016	267.919	-0.128999	-1.09353	0.0022513	0.26067	207.647	247.275	259.014	246.065	304.886	342.628
MATN2	Matn2	ENSMUSG00000022324	499.69	0.132041	1.09584	0.00226015	0.26067	635.811	463.079	537.503	465.807	481.644	414.295
KCTD17	Kctd17	ENSMUSG00000033287	7270.42	-0.104169	-1.07488	0.0023203	0.266049	6806.87	7033.86	6995.33	7452.92	7290.13	8043.42
IGFBP5	Igfbp5	ENSMUSG00000026185	5849.17	-0.123182	-1.08913	0.00232488	0.266049	5301	5468.16	5675.91	5469.52	7154.52	6025.94
DYRK1B	Dyrk1b	ENSMUSG00000002409	1138.48	-0.123827	-1.08962	0.00237065	0.267813	1007.35	1126.23	1065.27	1118.17	1212.06	1301.79
LGALS3	Lgals3	ENSMUSG00000050335	55.1241	0.089338	1.06388	0.00238387	0.267813	89.2367	43.8352	70.1091	34.3347	40.215	53.0141
ACVRL1	Acvrl1	ENSMUSG00000000530	1193.65	-0.128381	-1.09307	0.00239879	0.267813	1005.63	1207.15	1107.14	1224.6	1163.43	1453.96
BRI3BP	Bri3bp	ENSMUSG00000037905	3219.02	0.109649	1.07897	0.00240404	0.267813	3475.08	3167.37	3485.98	3068.38	3136.77	2980.57
TPGS1	Tpgs1	ENSMUSG00000020308	944.772	-0.121287	-1.08771	0.00243958	0.270747	894.941	911.547	855.915	989.984	1031.56	984.688
PRR7	Prr7	ENSMUSG00000034686	1241.85	-0.123175	-1.08913	0.0024965	0.276023	1238.16	1207.15	1041.9	1329.9	1264.43	1369.53
OLFM3	Olfm3	ENSMUSG00000027965	1383.58	0.118957	1.08595	0.00251927	0.277431	1369.44	1502.76	1521.95	1303.57	1358.89	1244.85
DZIP3	Dzip3	ENSMUSG00000064061	3354.58	0.101933	1.07321	0.0025281	0.277431	3484.52	3521.42	3495.72	3182.83	3241.51	3201.46
SCUBE3	Scube3	ENSMUSG00000038677	1182.61	-0.130159	-1.09441	0.00258068	0.282147	861.477	1273.47	1112.01	1232.62	1209.25	1406.84
PRR32	Prr32	ENSMUSG00000037086	7.82873	0.0329819	1.02312	0.00260562	0.283442	27.4574	12.3638	0	2.28898	0.935232	3.92697
CDH10	Cdh10	ENSMUSG00000022321	1229.03	0.120482	1.0871	0.00261707	0.283442	1329.97	1200.41	1377.84	1195.99	1160.62	1109.37
MAP3K11	Map3k11	ENSMUSG00000004054	999.757	-0.124094	-1.08982	0.00262142	0.283442	908.67	963.25	930.892	988.839	1027.82	1179.07
EML1	Eml1	ENSMUSG00000058070	2442.15	-0.120166	-1.08686	0.00264197	0.283923	2075.61	2405.31	2407.08	2468.66	2472.75	2823.49
ATP6	mt-Atp6	ENSMUSG00000064357	295.063	-0.123459	-1.08934	0.00264519	0.283923	266.852	323.706	185.01	373.104	310.497	311.212
STXBP5	Stxbp5	ENSMUSG00000019790	4086.3	0.108094	1.0778	0.00268026	0.285687	4042.25	4267.75	4541.51	3760.79	3918.62	3986.86
GABRA1	Gabra1	ENSMUSG00000010803	9206.64	0.103949	1.07471	0.00268104	0.285687	9752.54	9086.24	10023.6	8707.28	9165.27	8504.84
SSBP4	Ssbp4	ENSMUSG00000070003	3550.25	-0.106117	-1.07633	0.00271287	0.288034	3520.56	3420.27	3211.38	3802	3633.38	3713.93
ITGB4	Itgb4	ENSMUSG00000020758	670.318	-0.126956	-1.09199	0.00273937	0.289802	600.632	631.676	632.929	645.492	724.805	786.376
HS3ST6	Hs3st6	ENSMUSG00000039628	5.76686	-0.0372512	-1.02616	0.00283843	0.299205	1.71609	2.24796	2.92121	11.4449	8.41709	7.85394
PDLIM7	Pdlim7	ENSMUSG00000021493	1842.22	-0.114274	-1.08243	0.00290604	0.304151	1841.36	1687.09	1696.25	2006.29	1828.38	1993.92
RHOG	Rhog	ENSMUSG00000073982	880.885	-0.119672	-1.08649	0.00312523	0.324781	850.323	838.488	791.648	925.892	909.981	968.98
STK38L	Stk38l	ENSMUSG00000001630	1026.7	0.119903	1.08666	0.0031452	0.325705	1033.09	1122.85	1114.93	970.527	898.758	1020.03
LILRB4	Lilr4b	ENSMUSG00000089672	15.0642	0.0540524	1.03818	0.00319522	0.328671	33.4638	15.7357	13.6323	10.3004	8.41709	8.83569
CLTC	Cltc	ENSMUSG00000047126	21789	0.09912	1.07112	0.00320838	0.328671	21524.9	23037.1	23564.4	20010.3	21288.7	21308.7
RPS5	Rps5	ENSMUSG00000012848	3319.36	-0.109623	-1.07895	0.00321361	0.328671	3084.67	3353.95	3021.51	3403.71	3702.58	3349.71
RARG	Rarg	ENSMUSG00000001288	479.178	-0.127156	-1.09214	0.00323073	0.328671	443.609	446.219	426.497	598.568	473.227	486.944
ACAD8	Acad8	ENSMUSG00000031969	641.185	0.122987	1.08899	0.00323806	0.328671	700.165	675.511	676.747	630.614	577.973	586.1
POLR2I	Polr2i	ENSMUSG00000019738	311.055	-0.127279	-1.09223	0.00324089	0.328671	291.735	284.367	272.646	353.647	349.777	314.158
CHORDC1	Chordc1	ENSMUSG00000001774	1765.84	0.115478	1.08333	0.00329431	0.332017	1840.51	1821.97	1935.79	1507.29	1749.82	1739.65
PARM1	Parm1	ENSMUSG00000034981	1668.71	0.116788	1.08432	0.00329738	0.332017	1754.7	1643.26	1898.79	1469.52	1591.76	1654.24
SLC4A10	Slc4a10	ENSMUSG00000026904	6696.25	0.10467	1.07525	0.00331588	0.332017	6969.04	6721.39	7329.32	6037.18	6759.86	6360.71
KCNJ13	Kcnj13	ENSMUSG00000079436	8.50118	0.0319311	1.02238	0.00331904	0.332017	35.1799	6.74387	0.973737	3.43347	4.67616	0
MINK1	Mink1	ENSMUSG00000020827	14717.2	-0.0967334	-1.06935	0.00333386	0.332369	13679.8	14435.3	14243.8	14654	15414.5	15875.8
SPEG	Speg	ENSMUSG00000026207	7866.92	-0.0996188	-1.07149	0.00338129	0.335958	7670.07	7301.36	7622.41	7914.15	8055.15	8638.35
RPS15	Rps15	ENSMUSG00000063457	6874.75	-0.102856	-1.0739	0.00339974	0.336654	6891.82	6656.2	6147.2	7324.73	7281.71	6946.81
GPX4	Gpx4	ENSMUSG00000075706	5428.43	-0.103394	-1.0743	0.00342008	0.337532	5307.87	5332.15	4905.69	5777.38	5849.87	5397.62
MAFA	Mafa	ENSMUSG00000047591	71.6668	-0.092294	-1.06606	0.00343223	0.337598	41.1862	80.9265	50.6343	69.8139	80.4299	107.01
CRLF2	Crlf2	ENSMUSG00000033467	550.921	-0.123847	-1.08964	0.00345115	0.337977	514.827	526.022	493.685	616.88	561.139	592.973
MICAL1	Mical1	ENSMUSG00000019823	278.123	-0.126092	-1.09133	0.00345906	0.337977	276.291	237.159	241.487	304.434	302.08	307.285
GSG1L	Gsg1l	ENSMUSG00000046182	4855.85	-0.10215	-1.07337	0.00348874	0.339604	4406.92	4801.64	4712.89	4929.32	5022.19	5262.14
PIK3R3	Pik3r3	ENSMUSG00000028698	1993.31	0.110352	1.07949	0.00350461	0.339604	2059.31	2092.85	2137.35	1756.79	1928.45	1985.08
NOCT	Noct	ENSMUSG00000023087	3956.31	0.106454	1.07658	0.00351036	0.339604	4308.24	3833.89	4294.18	3670.38	3749.34	3881.81
FOXO1	Foxo1	ENSMUSG00000044167	2537.67	-0.116321	-1.08397	0.00355217	0.342522	2210.32	2623.37	2337.94	2868.09	2472.75	2713.54
AKT1S1	Akt1s1	ENSMUSG00000011096	1122.73	-0.114342	-1.08248	0.00362852	0.346294	1095.72	1059.91	1024.37	1150.21	1186.81	1219.32
PGRMC1	Pgrmc1	ENSMUSG00000006373	6516.81	0.101107	1.0726	0.00363708	0.346294	7113.19	6864.14	6430.56	6348.48	6336.2	6008.27
PLEKHO2	Plekho2	ENSMUSG00000050721	467.752	-0.125614	-1.09097	0.00364686	0.346294	457.338	436.104	391.442	567.667	499.414	454.547
RESP18	Resp18	ENSMUSG00000033061	614.691	0.123934	1.0897	0.00365884	0.346294	726.764	645.164	607.612	534.477	592.937	581.192
SLC35F1	Slc35f1	ENSMUSG00000038602	3055.07	0.10097	1.07249	0.00366708	0.346294	3202.22	3224.69	3141.28	2865.8	3018.93	2877.49
TNFSF12	Tnfsf12	ENSMUSG00000097328	103.263	-0.107935	-1.07768	0.00369409	0.347103	96.9591	80.9265	83.7414	145.35	107.552	105.046
CAMK2A	Camk2a	ENSMUSG00000024617	79692.8	-0.103865	-1.07465	0.00370994	0.347482	81066.4	69178.6	77812.3	84540	84538.4	81021.3
DYNLT1	Dynlt1f	ENSMUSG00000095677	15.6773	-0.0533123	-1.03764	0.00380225	0.35216	17.1609	5.61989	5.84242	20.6008	26.1865	18.6531
CHTF18	Chtf18	ENSMUSG00000019214	51.2455	-0.0886262	-1.06336	0.00380854	0.35216	36.8959	37.0913	47.7131	67.5249	70.1424	48.1054
ACBD7	Acbd7	ENSMUSG00000026644	6.72375	0.0386371	1.02714	0.00381431	0.35216	8.58045	8.99183	13.6323	3.43347	3.74093	1.96349
MYL12B	Myl12a	ENSMUSG00000024048	712.727	-0.121165	-1.08761	0.00381486	0.35216	725.048	645.164	623.192	755.363	750.056	777.54
KCNT2	Kcnt2	ENSMUSG00000052726	801.91	0.122461	1.08859	0.00381975	0.35216	906.954	769.925	896.812	753.074	803.364	681.33
SACM1L	Sacm1l	ENSMUSG00000025240	2253.47	0.103122	1.0741	0.00385255	0.354073	2331.31	2349.12	2389.55	2098.99	2195.92	2155.91
PLXNB1	Plxnb1	ENSMUSG00000053646	4202.76	-0.105273	-1.0757	0.00386495	0.354106	3851.76	4210.42	3952.4	4116.73	4516.23	4569.03
AZIN1	Azin1	ENSMUSG00000037458	4462.1	0.0965934	1.06925	0.00388142	0.354511	4675.49	4531.88	4726.52	4276.96	4362.86	4198.91
ZFHX2	Zfhx2	ENSMUSG00000040721	3965.73	-0.107862	-1.07763	0.00390387	0.355458	3669	3832.77	3807.31	3777.96	4317.97	4389.37
PLEKHA7	Plekha7	ENSMUSG00000045659	1039.35	0.119774	1.08657	0.00392474	0.355806	1203.84	973.365	1140.25	995.706	953.001	969.962
KPNA3	Kpna3	ENSMUSG00000021929	2667.32	0.102485	1.07362	0.00393189	0.355806	2705.42	2812.19	2848.18	2467.52	2610.23	2560.39
C17orf75	5730455P16Rik	ENSMUSG00000057181	2006.45	0.104927	1.07544	0.00402159	0.361697	2064.46	2137.81	2101.32	1981.11	1878.88	1875.13
PRLR	Prlr	ENSMUSG00000005268	66.6358	0.031711	1.02222	0.00406023	0.363389	199.066	118.018	14.6061	24.0343	21.5103	22.5801
SLC24A3	Slc24a3	ENSMUSG00000063873	3170.79	0.111325	1.08022	0.00406512	0.363389	3717.05	3086.44	3213.33	3048.92	2964.68	2994.32
B4GALT2	B4galt2	ENSMUSG00000028541	2432.38	-0.108367	-1.07801	0.00412188	0.367347	2309.86	2282.8	2334.05	2761.65	2523.26	2382.69
RPL28	Rpl28	ENSMUSG00000030432	3613.92	-0.103279	-1.07421	0.00417947	0.369813	3493.96	3605.72	3243.52	3782.54	3901.79	3656.01
RASD1	Rasd1	ENSMUSG00000049892	123.516	0.0947506	1.06788	0.00418571	0.369813	227.382	115.77	94.4525	105.293	101.005	97.1925
ATP6V0B	Atp6v0b	ENSMUSG00000033379	3224.41	-0.0973851	-1.06983	0.00419985	0.369813	3120.71	3063.97	3084.8	3348.78	3408.92	3319.27
LANCL3	Lancl3	ENSMUSG00000047344	169.019	0.114642	1.08271	0.00429331	0.375793	193.918	182.085	195.721	112.16	150.572	179.659
LRRN3	Lrrn3	ENSMUSG00000036295	1382.78	0.116551	1.08414	0.00431065	0.375946	1627.71	1426.33	1343.76	1360.8	1297.17	1240.92
FGD2	Fgd2	ENSMUSG00000024013	199.639	-0.119393	-1.08628	0.00432383	0.375946	181.048	180.961	170.404	230.042	187.982	247.399
NAPB	Napb	ENSMUSG00000027438	14175.9	0.108153	1.07785	0.00433689	0.375946	15760.6	13693.4	15220.5	14495	13489.8	12396.5
STEAP3	Steap3	ENSMUSG00000026389	179.07	-0.118315	-1.08547	0.0043462	0.375946	179.331	136.001	159.693	200.286	206.686	192.422
ND4	mt-Nd4	ENSMUSG00000064363	147414	-0.102584	-1.07369	0.00441459	0.379629	140847	146687	134471	168044	147939	146497
DACT3	Dact3	ENSMUSG00000078794	3889.95	-0.108045	-1.07777	0.00443637	0.38039	4027.66	3476.47	3571.67	4238.05	4163.65	3862.18
GAS2L1	Gas2l1	ENSMUSG00000034201	2132.96	-0.107341	-1.07724	0.00447018	0.381831	2157.13	1961.34	1958.18	2311.87	2266.07	2143.14
FHAD1	Fhad1	ENSMUSG00000051435	193.568	0.118807	1.08584	0.00447915	0.381831	235.962	182.085	225.907	172.818	176.759	167.878
HMGCR	Hmgcr	ENSMUSG00000021670	4153.74	0.11119	1.08012	0.00452477	0.384123	4207.85	4158.72	4769.36	3653.21	3838.19	4295.12
ADAMTS19	Adamts19	ENSMUSG00000053441	18.8658	0.056023	1.0396	0.00453215	0.384123	39.4701	21.3556	15.5798	9.15592	16.8342	10.7992
CTGF	Ctgf	ENSMUSG00000019997	649.197	0.122583	1.08868	0.00457356	0.386519	728.48	669.891	720.565	461.229	701.424	613.589
HERC3	Herc3	ENSMUSG00000029804	4536.4	0.108788	1.07832	0.00460762	0.388281	4872.84	4358.79	5078.04	4347.92	4559.26	4001.58
LRPPRC	Lrpprc	ENSMUSG00000024120	2427.18	0.100403	1.07207	0.00463834	0.389753	2466.88	2561.55	2576.51	2292.41	2359.59	2306.11
MYL6	Myl6	ENSMUSG00000090841	5525.37	-0.113582	-1.08191	0.00467019	0.390199	5777.22	5358.01	4488.93	6046.34	5897.57	5584.15
FMO2	Fmo2	ENSMUSG00000040170	63.5171	0.0934792	1.06694	0.00470205	0.390696	75.508	87.6703	62.3192	48.0686	48.6321	58.9046
CCDC85C	Ccdc85c	ENSMUSG00000084883	949.233	-0.11988	-1.08664	0.00470269	0.390696	926.689	969.993	754.646	960.227	1014.73	1069.12
REEP6	Reep6	ENSMUSG00000035504	400.152	-0.121827	-1.08811	0.0048397	0.400041	401.565	328.202	369.046	469.241	407.761	425.095
RAP1GDS1	Rap1gds1	ENSMUSG00000028149	10541.6	0.0964229	1.06912	0.00484239	0.400041	11068.8	10304.6	11561.2	9917	10157.6	10240.6
NRIP1	Nrip1	ENSMUSG00000048490	1435.87	0.114163	1.08235	0.00486051	0.400414	1404.62	1551.09	1606.67	1258.94	1325.22	1468.69
NEUROD6	Neurod6	ENSMUSG00000037984	1248.47	0.11944	1.08631	0.00491501	0.403772	1458.68	1104.87	1440.16	1144.49	1220.48	1122.13
ELAVL2	Elavl2	ENSMUSG00000008489	1747.07	0.108983	1.07847	0.00498234	0.40703	1860.24	1709.57	1944.55	1667.52	1718.96	1581.59
RAB33A	Rab33a	ENSMUSG00000031104	426.399	0.120996	1.08749	0.00499977	0.407322	477.931	427.112	472.262	406.294	410.567	364.227
GREM2	Grem2	ENSMUSG00000050069	924.648	0.113196	1.08162	0.00507073	0.408521	964.443	982.357	987.369	891.558	904.369	817.792
RALYL	Ralyl	ENSMUSG00000039717	1068.37	0.116241	1.08391	0.00507611	0.408521	1223.57	1052.04	1127.59	1091.84	991.346	923.82
PAFAH1B1	Pafah1b1	ENSMUSG00000020745	17823	0.087735	1.0627	0.00508203	0.408521	18112.5	18224.2	19056	17145.6	16963.2	17436.7
NPSR1	Npsr1	ENSMUSG00000043659	105.459	0.101707	1.07304	0.00508241	0.408521	96.9591	116.894	151.903	77.8253	104.746	84.4299
CELSR3	Celsr3	ENSMUSG00000023473	6232.71	-0.102408	-1.07356	0.00508395	0.408521	6213.11	5545.71	6071.25	6699.84	6107.06	6759.3
LAMP5	Lamp5	ENSMUSG00000027270	3509.99	-0.110301	-1.07945	0.00510226	0.408876	3508.55	3061.72	3387.63	3884.4	3891.5	3326.14
RPL27A	Rpl27a	ENSMUSG00000046364	5095.87	-0.0976832	-1.07005	0.0051811	0.412209	4831.65	5125.34	4680.75	5439.76	5390.68	5107.03
IGFBP6	Igfbp6	ENSMUSG00000023046	605.404	-0.11957	-1.08641	0.00519713	0.412209	556.013	501.294	627.087	634.047	682.719	631.261
VCPIP1	Vcpip1	ENSMUSG00000045210	2298.73	0.102856	1.0739	0.0052131	0.412209	2311.57	2414.31	2494.71	2093.27	2254.84	2223.65
UCP2	Ucp2	ENSMUSG00000033685	580.53	0.120807	1.08734	0.00521393	0.412209	737.919	631.676	517.054	515.02	560.204	521.305
SOX9	Sox9	ENSMUSG00000000567	812.308	-0.119238	-1.08616	0.00530938	0.416735	849.465	731.71	678.695	923.603	911.851	778.522
MED16	Med16	ENSMUSG00000013833	1741.3	-0.104021	-1.07476	0.00531369	0.416735	1728.96	1623.02	1621.27	1781.97	1850.82	1841.75
USP29	Usp29	ENSMUSG00000051527	1596.95	0.118339	1.08548	0.00542093	0.422426	1859.38	1771.39	1493.71	1438.62	1703.06	1315.54
SNX10	Snx10	ENSMUSG00000038301	3136.17	0.0996449	1.07151	0.00542934	0.422426	3243.41	3220.2	3359.39	3163.37	2959.07	2871.6
ADNP	Adnp	ENSMUSG00000051149	74.3185	-0.0955696	-1.06849	0.00544652	0.422644	62.6373	64.0668	59.398	68.6694	104.746	86.3934
LIPA	Lipa	ENSMUSG00000024781	553.252	0.11797	1.08521	0.00551782	0.424037	640.102	567.609	565.741	504.72	519.054	522.287
LRRC8A	Lrrc8a	ENSMUSG00000007476	317.854	0.119714	1.08652	0.0055753	0.426735	321.767	382.153	333.992	279.256	277.764	312.194
NPFFR1	Npffr1	ENSMUSG00000020090	47.0564	0.0769021	1.05475	0.00559278	0.426735	84.9465	47.2071	40.8969	29.7567	39.2797	40.2515
DYNC1I1	Dync1i1	ENSMUSG00000029757	2782.29	0.105442	1.07582	0.0056008	0.426735	3121.57	2679.56	2957.24	2578.54	2755.19	2601.62
KL	Kl	ENSMUSG00000058488	172.435	0.0334542	1.02346	0.00563152	0.427966	581.755	167.473	67.1878	66.3804	66.4015	85.4116
PMEPA1	Pmepa1	ENSMUSG00000038400	2726.38	-0.104643	-1.07523	0.00566853	0.429053	2522.65	2703.17	2555.09	2842.91	2663.54	3070.89
CEBPA	Cebpa	ENSMUSG00000034957	315.483	-0.119514	-1.08637	0.00567633	0.429053	265.994	291.11	308.675	320.457	339.489	367.172
PADI2	Padi2	ENSMUSG00000028927	1209.17	-0.118813	-1.08584	0.0057089	0.429053	1013.35	1233	1115.9	1062.09	1395.37	1435.31
ABTB1	Abtb1	ENSMUSG00000030083	1025.27	-0.110897	-1.0799	0.00571037	0.429053	971.307	911.547	1019.5	1103.29	1048.39	1097.59
FAM126B	Fam126b	ENSMUSG00000038174	3508.71	0.107742	1.07754	0.00571876	0.429053	3345.52	3938.42	3794.65	3094.7	3515.54	3363.45
C11orf95	2700081O15Rik	ENSMUSG00000053080	1325.86	-0.109386	-1.07877	0.00573831	0.429424	1356.57	1170.06	1233.72	1396.28	1390.69	1407.82
C1QA	C1qa	ENSMUSG00000036887	1162.52	-0.112797	-1.08132	0.00577998	0.430352	1159.22	1137.47	986.395	1175.39	1293.43	1223.25
TOX	Tox	ENSMUSG00000041272	546.782	0.118894	1.0859	0.00582823	0.432849	615.218	511.41	636.824	553.933	489.126	474.182
KCNQ4	Kcnq4	ENSMUSG00000028631	253.877	-0.11731	-1.08471	0.00589769	0.435158	199.066	221.424	266.804	283.833	268.412	283.724
GLI2	Gli2	ENSMUSG00000048402	172.575	-0.114536	-1.08263	0.00590298	0.435158	168.177	140.497	151.903	196.852	196.399	181.622
CELF5	Celf5	ENSMUSG00000034818	9792.36	-0.0887569	-1.06345	0.00591083	0.435158	9656.44	9106.47	9528.99	9955.92	10270.7	10235.7
LSAMP	Lsamp	ENSMUSG00000061080	7635.78	0.0873831	1.06244	0.00592469	0.435158	7907.74	7988.12	7837.61	7436.89	7429.48	7214.83
MLLT1	Mllt1	ENSMUSG00000024212	2778.36	-0.0955065	-1.06844	0.00593329	0.435158	2724.29	2639.1	2625.19	2916.16	2889.87	2875.52
CRYAB	Cryab	ENSMUSG00000032060	3065.17	-0.102243	-1.07344	0.00597078	0.43616	2865.87	2999.9	2901.74	2948.21	3347.19	3328.11
HSPD1	Hspd1	ENSMUSG00000025980	4852.29	0.0897564	1.06419	0.00597662	0.43616	4971.51	5047.79	5084.85	4666.08	4712.63	4630.88
KERA	Kera	ENSMUSG00000019932	3.0592	0.0250293	1.0175	0.00601873	0.437235	6.86436	4.49591	4.86868	1.14449	0	0.981743
PPP2R5E	Ppp2r5e	ENSMUSG00000021051	2522.55	0.0982271	1.07046	0.00604373	0.437235	2609.32	2548.06	2739.12	2440.05	2427.86	2370.91
POU3F3	Pou3f3	ENSMUSG00000045515	4239.58	-0.0911255	-1.0652	0.00605082	0.437235	4046.54	4056.44	4125.72	4486.4	4370.34	4352.07
FCHO1	Fcho1	ENSMUSG00000070000	4382.06	-0.103335	-1.07425	0.00613201	0.440026	4382.89	4006.98	4120.85	4923.6	4209.48	4648.55
C17orf96	E130012A19Rik	ENSMUSG00000043439	1531.26	-0.116522	-1.08412	0.00614382	0.440026	1575.37	1197.04	1504.42	1767.09	1675.94	1467.71
CPEB3	Cpeb3	ENSMUSG00000039652	2253.84	0.10569	1.07601	0.00616296	0.440026	2201.74	2362.6	2540.48	2023.46	2201.54	2193.21
CIC	Cic	ENSMUSG00000005442	7116.11	-0.105827	-1.07611	0.00616426	0.440026	7619.44	6289.78	6355.58	7660.07	7491.21	7280.6
ZIK1	Zik1	ENSMUSG00000030393	628.088	0.11631	1.08396	0.006298	0.447286	627.231	666.519	720.565	573.389	635.958	544.867
MAP7D2	Map7d2	ENSMUSG00000041020	4620.82	0.0965497	1.06921	0.00633198	0.447286	4544.21	4890.43	5018.64	4302.14	4395.59	4573.94
ZMIZ2	Zmiz2	ENSMUSG00000041164	9650.4	-0.09329	-1.0668	0.00634168	0.447286	9701.06	8768.16	9317.69	10381.7	9833.96	9899.89
RPRD1B	Rprd1b	ENSMUSG00000027651	939.894	0.111121	1.08007	0.006342	0.447286	1009.92	994.721	976.658	891.558	822.069	944.437
SLC22A6	Slc22a6	ENSMUSG00000024650	57.705	-0.0858078	-1.06128	0.00636373	0.447745	61.7793	39.3392	38.9495	60.658	74.8185	70.6855
TINF2	Tinf2	ENSMUSG00000007589	279.934	-0.11751	-1.08486	0.0063978	0.448513	236.82	264.135	264.856	304.434	282.44	326.92
EPOR	Epor	ENSMUSG00000006235	359.949	-0.117897	-1.08515	0.00640567	0.448513	298.6	359.673	334.965	392.56	369.417	404.478
SVEP1	Svep1	ENSMUSG00000028369	37.5715	-0.0773659	-1.05509	0.00646696	0.448513	26.5994	32.5954	29.2121	46.9241	43.9559	46.1419
GLTP	Gltp	ENSMUSG00000011884	1484.77	-0.103796	-1.0746	0.00647113	0.448513	1478.41	1393.73	1363.23	1577.11	1525.36	1570.79
CHL1	Chl1	ENSMUSG00000030077	3758.97	0.105934	1.07619	0.006495	0.448513	3879.22	3858.62	4116.96	3369.38	3988.76	3340.87
PROSC	Prosc	ENSMUSG00000031485	1875.86	0.100725	1.07231	0.00651712	0.448513	2033.57	1926.5	1925.08	1794.56	1737.66	1837.82
SEC23A	Sec23a	ENSMUSG00000020986	2512.43	0.0982824	1.0705	0.00651868	0.448513	2582.72	2623.37	2664.14	2305	2517.64	2381.71
HACD3	Hacd3	ENSMUSG00000033629	4882.28	0.0928013	1.06644	0.0065348	0.448513	5166.29	5142.2	4922.24	4653.5	4867.88	4541.54
PPM1K	Ppm1k	ENSMUSG00000037826	2130.88	0.101242	1.0727	0.00654334	0.448513	2147.69	2219.86	2322.36	2079.54	2082.76	1933.05
TSKU	Tsku	ENSMUSG00000049580	63.7596	-0.0898257	-1.06424	0.00655665	0.448513	60.9212	47.2071	49.6606	65.2359	88.847	70.6855
LRRC4B	Lrrc4b	ENSMUSG00000047085	5194.17	-0.0927298	-1.06639	0.00655766	0.448513	5251.24	4858.96	4850.18	5416.87	5421.54	5366.21
CUX2	Cux2	ENSMUSG00000042589	1366.35	-0.116239	-1.08391	0.0065839	0.449263	1506.73	1132.97	1168.48	1569.1	1494.5	1326.33
FMR1	Fmr1	ENSMUSG00000000838	2529.68	0.0955456	1.06847	0.00664563	0.452426	2635.91	2611	2659.28	2460.65	2454.05	2357.16
ITGB5	Itgb5	ENSMUSG00000022817	1365.35	-0.104915	-1.07543	0.00669682	0.453425	1321.39	1342.03	1226.91	1462.66	1443.06	1396.04
CA2	Car2	ENSMUSG00000027562	5521.18	-0.09202	-1.06586	0.00670636	0.453425	5179.16	5519.86	5214.36	5708.72	5588.01	5916.96
DZANK1	Dzank1	ENSMUSG00000037259	8859.48	0.0928489	1.06647	0.00670656	0.453425	8782.95	9657.22	9203.76	8185.39	8749.09	8578.47
MFGE8	Mfge8	ENSMUSG00000030605	4263.93	-0.092475	-1.0662	0.00680684	0.459149	4056.84	4158.72	4067.3	4626.03	4362.86	4311.81
KIAA1107	A830010M20Rik	ENSMUSG00000044060	3114.5	0.0968323	1.06942	0.00684049	0.460363	3296.61	3088.69	3359.39	2885.26	3065.69	2991.37
EXOC2	Exoc2	ENSMUSG00000021357	1489.31	0.103585	1.07444	0.00690427	0.462065	1519.6	1544.35	1623.22	1439.77	1457.09	1351.86
SSX2IP	Ssx2ip	ENSMUSG00000036825	2395.13	0.0987267	1.07083	0.00691173	0.462065	2529.52	2392.95	2581.38	2348.49	2320.31	2198.12
PGK1	Pgk1	ENSMUSG00000062070	8566.29	0.0902523	1.06456	0.00692084	0.462065	9135.61	8574.83	8969.09	8412	8400.25	7905.97
RTN3	Rtn3	ENSMUSG00000024758	30904.9	0.09068	1.06487	0.00696122	0.463189	32284	30169.8	33832.5	30329	29318.6	29495.5
GABRG1	Gabrg1	ENSMUSG00000001260	801.027	0.116469	1.08408	0.00700116	0.464795	916.392	964.374	705.959	820.599	713.582	685.256
MAGEE2	Magee2	ENSMUSG00000031224	159.749	0.109403	1.07878	0.00705347	0.467213	192.202	191.076	150.929	154.506	142.155	127.627
CROCC	Crocc	ENSMUSG00000040860	6408.34	-0.0962475	-1.06899	0.00708887	0.468324	6518.57	6027.9	5855.08	7028.31	6567.2	6453
SUSD5	Susd5	ENSMUSG00000086596	202.924	0.112453	1.08106	0.00710209	0.468324	222.234	203.44	246.355	196.852	194.528	154.134
MKI67	Mki67	ENSMUSG00000031004	316.735	-0.113317	-1.08171	0.00717705	0.472208	283.155	298.978	273.62	286.122	441.429	317.103
ALAS2	Alas2	ENSMUSG00000025270	88.3822	0.0906844	1.06488	0.00719426	0.472284	137.287	96.6622	74.9777	73.2473	61.7253	86.3934
VAT1L	Vat1l	ENSMUSG00000046844	3642.98	0.101311	1.07275	0.00727025	0.476209	3760.81	4163.22	3522.98	3406	3570.72	3434.14
MAP2K2	Map2k2	ENSMUSG00000035027	2220.77	-0.0954716	-1.06841	0.00732959	0.47903	2109.08	2135.56	2137.35	2288.98	2365.2	2288.44
PSMC2	Psmc2	ENSMUSG00000028932	2497.62	0.0953921	1.06836	0.00740909	0.483152	2543.25	2632.36	2632.98	2470.95	2374.55	2331.64
SMAP1	Smap1	ENSMUSG00000026155	1080.35	0.10687	1.07689	0.00744193	0.48422	1154.07	1066.66	1192.83	1001.43	1015.66	1051.45
ND1	mt-Nd1	ENSMUSG00000064341	214632	-0.107092	-1.07706	0.00748287	0.485809	207196	215756	186283	258885	209747	209925
YEATS4	Yeats4	ENSMUSG00000020171	750.19	-0.110889	-1.07989	0.00751603	0.486683	712.178	731.71	671.878	827.466	811.781	746.125
ZNF655	Zfp655	ENSMUSG00000007812	1027.86	0.108241	1.07791	0.00752943	0.486683	1052.82	1035.18	1165.56	1015.16	953.001	945.418
PTEN	Pten	ENSMUSG00000013663	6436.7	0.0888219	1.0635	0.00762169	0.488851	6415.6	6741.62	6879.45	6166.51	6101.45	6315.55
MLLT6	Mllt6	ENSMUSG00000038437	7962.9	-0.0857071	-1.06121	0.00762386	0.488851	7796.2	7600.34	7641.89	8156.78	8101.91	8480.29
KMT2B	Kmt2b	ENSMUSG00000006307	3189.06	-0.0956134	-1.06852	0.00764483	0.488851	3195.36	2939.2	3023.45	3394.56	3193.82	3387.99
FGFR2	Fgfr2	ENSMUSG00000030849	1793.65	-0.104586	-1.07519	0.00766545	0.488851	1644.01	1748.91	1716.7	1708.72	1956.5	1987.05
CALML4	Calml4	ENSMUSG00000032246	20.7872	0.0525813	1.03712	0.00766729	0.488851	45.4764	24.7275	12.6586	10.3004	16.8342	14.7261
CADPS2	Cadps2	ENSMUSG00000017978	2252.36	0.106562	1.07666	0.00767934	0.488851	2361.34	2119.82	2634.93	2177.96	2159.45	2060.68
CACNB3	Cacnb3	ENSMUSG00000003352	7199.89	-0.0998216	-1.07164	0.00769858	0.489018	7297.67	6310.02	6991.43	8058.35	7219.05	7322.82
NF1	Nf1	ENSMUSG00000020716	3857.14	0.0922876	1.06606	0.00772914	0.489031	4025.95	4081.17	3928.05	3689.84	3853.16	3564.71
SAMD1	Samd1	ENSMUSG00000079003	750.665	-0.109357	-1.07875	0.00774713	0.489031	727.622	699.115	694.274	822.888	767.825	792.266
RPS20	Rps20	ENSMUSG00000028234	2891.11	-0.0977569	-1.07011	0.00774867	0.489031	2690.83	2844.79	2754.7	3060.37	3168.57	2827.42
CDH15	Cdh15	ENSMUSG00000031962	66.0902	-0.0898029	-1.06422	0.00782035	0.49192	55.7729	46.0831	63.2929	81.2588	80.4299	69.7037
TCF3	Tcf3	ENSMUSG00000020167	1030.83	-0.105377	-1.07578	0.0078279	0.49192	1017.64	946.39	965.947	1102.14	1087.67	1065.19
ADRA2C	Adra2c	ENSMUSG00000045318	1496.9	-0.110826	-1.07985	0.00801142	0.50131	1252.75	1602.79	1364.21	1522.17	1525.36	1714.12
LENG8	Leng8	ENSMUSG00000035545	11545.2	-0.0913945	-1.0654	0.00808846	0.501597	11727.8	10643	10893.2	12153.3	11477.2	12376.8
TMEM88B	Tmem88b	ENSMUSG00000073680	3225.68	-0.0981791	-1.07042	0.00810151	0.501597	3145.59	3014.51	3079.93	3521.6	3098.42	3494.02
EXOC3	Exoc3	ENSMUSG00000034152	3528.96	0.0911039	1.06518	0.00810413	0.501597	3612.37	3611.34	3779.07	3384.26	3317.27	3469.48
SPINT1	Spint1	ENSMUSG00000027315	201.833	-0.111211	-1.08013	0.00811043	0.501597	164.745	202.316	178.194	217.453	204.816	243.472
ZNF189	Zfp189	ENSMUSG00000039634	327.823	0.113063	1.08152	0.00812079	0.501597	337.212	419.244	320.359	252.932	334.813	302.377
HCN2	Hcn2	ENSMUSG00000020331	5746.46	-0.0987486	-1.07084	0.00812559	0.501597	5996.02	5315.29	5141.33	6260.36	5792.83	5972.92
PFN1	Pfn1	ENSMUSG00000018293	2687.26	-0.0943959	-1.06762	0.00813539	0.501597	2601.59	2652.59	2471.34	2820.02	2847.78	2730.23
SH3BGRL3	Sh3bgrl3	ENSMUSG00000028843	1776.67	-0.099797	-1.07162	0.00817097	0.502737	1762.42	1717.44	1601.8	1882.69	1807.8	1887.89
ANO8	Ano8	ENSMUSG00000034863	2694.85	-0.0960437	-1.06884	0.00821021	0.504096	2656.51	2430.04	2646.62	2853.21	2733.68	2849.02
PHF20	Phf20	ENSMUSG00000038116	2344.49	0.095533	1.06846	0.00827098	0.50677	2386.22	2382.83	2564.82	2256.93	2242.69	2233.46
PRR18	Prr18	ENSMUSG00000055945	2747.21	-0.0959317	-1.06876	0.00833655	0.509725	2628.19	2696.42	2561.9	2868.09	2720.59	3008.06
MAP4K3	Map4k3	ENSMUSG00000024242	1849.19	0.10303	1.07403	0.00844595	0.514026	2044.72	1778.13	1999.08	1842.63	1749.82	1680.74
ZNF76	Zfp523	ENSMUSG00000024220	3966.79	-0.0998543	-1.07167	0.00844656	0.514026	4012.22	3583.24	3744.99	4453.21	3849.41	4157.68
RET	Ret	ENSMUSG00000030110	112.137	0.0862409	1.0616	0.00845932	0.514026	199.066	114.646	79.8464	85.8367	98.1993	95.2291
TIMM13	Timm13	ENSMUSG00000020219	1202.91	-0.105477	-1.07585	0.00848719	0.514656	1192.68	1050.92	1171.41	1297.85	1299.04	1205.58
EPM2AIP1	Epm2aip1	ENSMUSG00000046785	5781.45	0.087999	1.06289	0.00853827	0.516688	5814.97	6064.99	6112.15	5689.26	5625.42	5381.91
ABCC10	Abcc10	ENSMUSG00000032842	671.399	-0.110336	-1.07948	0.00858115	0.517241	639.244	620.436	630.008	705.006	664.015	769.686
BRSK1	Brsk1	ENSMUSG00000035390	6928.71	-0.0922651	-1.06604	0.00858258	0.517241	6911.55	6288.66	6743.13	7568.51	7089.06	6971.36
NKAPL	Nkapl	ENSMUSG00000059395	9.24094	0.04082	1.0287	0.00863327	0.519232	14.5868	11.2398	13.6323	4.57796	7.48185	3.92697
NDUFB8	Ndufb8	ENSMUSG00000025204	1216.26	-0.102139	-1.07336	0.00875168	0.525095	1159.22	1194.79	1115.9	1238.34	1273.79	1315.54
SCTR	Sctr	ENSMUSG00000026387	22.7523	-0.0587541	-1.04157	0.00878232	0.525095	17.1609	13.4877	18.501	27.4678	39.2797	20.6166
KCNH3	Kcnh3	ENSMUSG00000037579	5263.86	-0.0910193	-1.06512	0.00878431	0.525095	5117.38	4862.33	5185.15	5627.46	5200.82	5590.04
AOX1	Aox1	ENSMUSG00000063558	239.594	-0.111868	-1.08063	0.00885722	0.528379	203.357	215.804	234.671	247.21	286.181	250.344
REPS2	Reps2	ENSMUSG00000040855	7310.18	0.0872729	1.06236	0.00889857	0.529771	7325.13	7665.53	7751.92	7020.3	7277.04	6821.15
RANBP6	Ranbp6	ENSMUSG00000074909	1302.87	0.105553	1.07591	0.00898094	0.530969	1240.73	1447.68	1433.34	1184.55	1231.7	1279.21
SLC6A20	Slc6a20a	ENSMUSG00000036814	222.931	-0.106609	-1.07669	0.00899311	0.530969	249.691	158.481	185.984	216.309	258.124	268.998
NPR3	Npr3	ENSMUSG00000022206	214.586	0.106982	1.07697	0.008995	0.530969	290.019	185.456	236.618	208.297	178.629	188.495
BICD1	Bicd1	ENSMUSG00000003452	1432.12	0.100135	1.07187	0.00900897	0.530969	1496.43	1502.76	1501.5	1321.89	1328.96	1441.2
CDC14B	Cdc14b	ENSMUSG00000033102	388.311	0.112298	1.08095	0.00923923	0.540874	393.843	414.748	441.103	365.092	347.906	367.172
MBP	Mbp	ENSMUSG00000041607	106191	-0.091142	-1.06521	0.00925058	0.540874	105657	100589	99650.3	106115	105618	119519
ZNF442	Gm4724	ENSMUSG00000078897	40.7829	-0.0757971	-1.05394	0.00934779	0.544604	33.4638	29.2234	35.0545	48.0686	44.8911	53.9959
NAA38	Naa38	ENSMUSG00000059278	310.659	-0.111687	-1.08049	0.0093681	0.544604	242.827	282.119	327.176	320.457	350.712	340.665
NR2F1	Nr2f1	ENSMUSG00000069171	1040.16	-0.108601	-1.07818	0.00936994	0.544604	1030.51	891.315	1008.79	1222.32	1068.97	1019.05
ST6GAL1	St6gal1	ENSMUSG00000022885	633.59	-0.108531	-1.07813	0.00943329	0.546549	613.502	600.205	573.531	656.937	698.618	658.749
HMCN1	Hmcn1	ENSMUSG00000066842	265.711	-0.111765	-1.08055	0.00944057	0.546549	227.382	250.647	251.224	307.868	286.181	270.961
MAOB	Maob	ENSMUSG00000040147	790.302	0.107961	1.0777	0.00954897	0.550896	867.484	860.968	780.937	796.565	699.553	736.307
ND5	mt-Nd5	ENSMUSG00000064367	195933	-0.10479	-1.07534	0.0095531	0.550896	193807	190636	171867	239780	190549	188962
MAP3K10	Map3k10	ENSMUSG00000040390	6804.11	-0.093915	-1.06726	0.00968954	0.55717	6994.78	6203.24	6349.74	7459.78	7026.4	6790.71
SUCLA2	Sucla2	ENSMUSG00000022110	3672.23	0.0886626	1.06338	0.0096998	0.55717	3764.24	3885.59	3786.86	3655.5	3488.41	3452.79
CYB561	Cyb561	ENSMUSG00000019590	1829.51	0.10162	1.07298	0.0097714	0.560189	1955.49	1754.53	2049.72	1753.36	1808.74	1655.22
FGF12	Fgf12	ENSMUSG00000022523	3673.69	0.100714	1.0723	0.00982255	0.560332	4078.29	3457.36	4018.61	3693.27	3514.6	3280
SYNDIG1L	Syndig1l	ENSMUSG00000071234	7096.59	-0.106057	-1.07628	0.00983105	0.560332	5819.26	7731.85	6551.3	7274.38	7156.39	8046.36
ZFPM2	Zfpm2	ENSMUSG00000022306	380.604	0.111277	1.08018	0.00989356	0.562099	445.325	337.194	452.788	335.336	370.352	342.628
AKNA	Akna	ENSMUSG00000039158	231.037	-0.108107	-1.07781	0.00990362	0.562099	242.827	200.068	181.115	241.487	288.051	232.673
SLC9A3R1	Slc9a3r1	ENSMUSG00000020733	1355.55	-0.0987721	-1.07086	0.00991939	0.562099	1303.37	1315.05	1258.07	1448.92	1439.32	1368.55
CADPS	Cadps	ENSMUSG00000054423	7083.4	0.0921695	1.06597	0.0100486	0.566106	7472.72	6839.41	7806.45	6607.14	7030.14	6744.57
RPL38	Rpl38	ENSMUSG00000057322	2548.77	-0.0949895	-1.06806	0.0100503	0.566106	2333.88	2509.84	2474.27	2603.71	2806.63	2564.31
ERICH2	Erich2	ENSMUSG00000075302	26.5404	-0.0602327	-1.04263	0.0100872	0.566106	26.5994	14.6117	17.5273	25.1788	44.8911	30.434
KCTD1	Kctd1	ENSMUSG00000036225	2873.34	-0.0919507	-1.06581	0.0101227	0.566106	2684.82	2832.43	2753.73	2868.09	2991.81	3109.18
XDH	Xdh	ENSMUSG00000024066	291.053	0.104235	1.07492	0.0101846	0.566106	280.581	330.45	359.309	215.164	212.298	348.519
ZFP36L2	Zfp36l2	ENSMUSG00000045817	883.8	-0.105353	-1.07576	0.0102461	0.566106	864.91	866.587	773.147	933.904	968.9	895.349
PLEKHA2	Plekha2	ENSMUSG00000031557	768.842	0.107994	1.07773	0.0102579	0.566106	863.193	745.198	836.44	722.173	672.432	773.613
SAMD9L	Samd9l	ENSMUSG00000047735	143.716	0.10249	1.07362	0.0102831	0.566106	164.745	152.861	163.588	109.871	152.443	118.791
SLC15A2	Slc15a2	ENSMUSG00000022899	703.069	-0.110949	-1.07994	0.0102894	0.566106	749.932	649.66	545.293	638.625	823.004	811.901
CHRNA4	Chrna4	ENSMUSG00000027577	1293.89	0.108901	1.07841	0.0103122	0.566106	1480.99	1131.85	1512.21	1206.29	1179.33	1252.7
COL1A2	Col1a2	ENSMUSG00000029661	299.735	-0.105984	-1.07623	0.0103164	0.566106	351.799	215.804	236.618	319.313	366.611	308.267
VPS35	Vps35	ENSMUSG00000031696	4883.82	0.085027	1.06071	0.0103365	0.566106	4907.16	5119.72	5151.07	4749.63	4704.22	4671.13
DAB2IP	Dab2ip	ENSMUSG00000026883	5104.03	-0.089485	-1.06399	0.0103551	0.566106	4889.14	4793.77	5032.27	5157.07	5134.42	5617.53
PRSS12	Prss12	ENSMUSG00000027978	606.298	0.108668	1.07823	0.0103662	0.566106	640.102	595.709	697.196	547.066	587.326	570.393
RPP21	Rpp21	ENSMUSG00000024446	282.868	-0.110386	-1.07952	0.0103751	0.566106	264.278	243.903	268.751	312.446	332.943	274.888
RAB3GAP1	Rab3gap1	ENSMUSG00000036104	3852.71	0.0888694	1.06354	0.0104645	0.5681	3862.92	4001.36	4141.3	3598.28	3709.13	3803.27
ASCL1	Ascl1	ENSMUSG00000020052	150.79	-0.104876	-1.0754	0.0104846	0.5681	139.003	134.877	130.481	157.94	181.435	161.006
PRUNE2	Prune2	ENSMUSG00000039126	2447.17	0.0901272	1.06446	0.0104889	0.5681	2542.39	2496.36	2592.09	2372.53	2354.91	2324.77
ATP1B1	Atp1b1	ENSMUSG00000026576	30936.4	0.0901556	1.06449	0.0105828	0.571074	34196.5	29689.9	32591.9	29556.4	30699.9	28883.9
DPT	Dpt	ENSMUSG00000026574	4.43874	0.0271756	1.01902	0.0106166	0.571074	4.29023	4.49591	12.6586	2.28898	0.935232	1.96349
GPR63	Gpr63	ENSMUSG00000040372	267.13	0.108878	1.07839	0.0106215	0.571074	269.426	324.83	281.41	211.731	237.549	277.833
ETNPPL	Etnppl	ENSMUSG00000019232	574.926	0.079225	1.05645	0.0106583	0.572007	737.919	730.586	567.689	330.758	459.199	623.407
WIZ	Wiz	ENSMUSG00000024050	1593.65	-0.0994637	-1.07138	0.010733	0.573957	1624.28	1431.95	1491.76	1746.49	1634.79	1632.64
AVL9	Avl9	ENSMUSG00000029787	2260.68	0.0934808	1.06694	0.0107454	0.573957	2232.63	2444.65	2393.45	2156.22	2136.07	2201.07
KCNF1	Kcnf1	ENSMUSG00000051726	4195.44	0.107064	1.07703	0.0107532	0.573957	5125.96	3656.3	4553.19	3872.95	4138.4	3825.85
SREBF1	Srebf1	ENSMUSG00000020538	2075.76	-0.0996763	-1.07153	0.010774	0.574029	2056.73	2050.14	1820.89	2022.31	2245.49	2258.99
LITAF	Litaf	ENSMUSG00000022500	866.436	-0.103897	-1.07467	0.0108441	0.57454	866.626	771.049	819.886	903.002	903.434	934.619
IL4I1	Il4i1	ENSMUSG00000074141	123.656	-0.100826	-1.07239	0.0108535	0.57454	112.404	116.894	98.3474	145.35	139.35	129.59
ZYG11B	Zyg11b	ENSMUSG00000034636	7153.84	0.0920622	1.06589	0.0108617	0.57454	7041.12	7490.19	7817.16	6416.01	7188.19	6970.37
EHMT2	Ehmt2	ENSMUSG00000013787	6900.68	-0.0832128	-1.05937	0.010883	0.574631	6830.9	6595.51	6552.28	7299.56	6958.12	7167.7
RPS26	Rps26	ENSMUSG00000025362	2381.54	-0.092218	-1.06601	0.0109213	0.575618	2285.83	2343.5	2220.12	2545.35	2517.64	2376.8
CCDC28B	Ccdc28b	ENSMUSG00000028795	555.42	-0.108099	-1.07781	0.0109939	0.576353	534.562	504.666	520.949	588.268	550.852	633.224
GSTO1	Gsto1	ENSMUSG00000025068	499.893	0.108767	1.07831	0.010994	0.576353	562.878	531.642	502.448	495.564	460.134	446.693
IRF3	Irf3	ENSMUSG00000003184	618.923	-0.106616	-1.0767	0.0110373	0.577067	615.218	565.361	564.767	663.804	638.763	665.622
CHSY3	Chsy3	ENSMUSG00000058152	492.015	0.109408	1.07879	0.0110671	0.577067	497.666	515.906	564.767	481.83	483.515	408.405
ABHD18	Abhd18	ENSMUSG00000037818	519.329	0.108504	1.07811	0.0110715	0.577067	514.827	576.601	568.662	479.541	463.875	512.47
AVPR1A	Avpr1a	ENSMUSG00000020123	11.0466	0.0414144	1.02912	0.011131	0.577067	18.0189	20.2316	7.7899	6.86694	7.48185	5.89046
EPHA8	Epha8	ENSMUSG00000028661	552.844	-0.109365	-1.07875	0.011159	0.577067	554.297	493.427	492.711	654.648	516.248	605.735
PXN	Pxn	ENSMUSG00000029528	1279.91	-0.101009	-1.07252	0.0111642	0.577067	1228.72	1240.87	1177.25	1316.16	1264.43	1452
HMG20B	Hmg20b	ENSMUSG00000020232	519.36	-0.10841	-1.07804	0.0111968	0.577067	510.537	456.335	487.842	595.135	530.276	536.032
SEMA3C	Sema3c	ENSMUSG00000028780	677.181	0.107566	1.07741	0.0112035	0.577067	707.029	711.478	738.093	711.873	615.383	579.228
ITIH3	Itih3	ENSMUSG00000006522	678.135	0.108562	1.07815	0.0112259	0.577067	686.436	926.158	601.769	552.789	575.168	726.49
ATE1	Ate1	ENSMUSG00000030850	1990.18	0.0955051	1.06844	0.0112532	0.577067	2040.43	2110.83	2086.72	1781.97	2012.62	1908.51
IGSF5	Igsf5	ENSMUSG00000000159	16.6985	-0.0485747	-1.03424	0.0112974	0.577067	10.2965	17.9837	5.84242	21.7453	16.8342	27.4888
GJB6	Gjb6	ENSMUSG00000040055	1042.47	0.105277	1.0757	0.0113564	0.578424	1221.86	1043.05	1040.92	911.014	1028.75	1009.23
FSTL5	Fstl5	ENSMUSG00000034098	592.3	0.107965	1.07771	0.0113679	0.578424	657.263	664.271	569.636	559.656	582.649	520.324
CHRM2	Chrm2	ENSMUSG00000045613	513.253	0.109284	1.07869	0.0113882	0.578458	572.316	566.485	513.159	409.727	537.758	480.072
MIB1	Mib1	ENSMUSG00000024294	6106.67	0.0861949	1.06157	0.0114118	0.578658	5994.3	6477.49	6527.93	5777.38	5950.88	5912.06
SLC2A1	Slc2a1	ENSMUSG00000028645	3020.52	0.0955825	1.0685	0.0114692	0.580565	3238.26	3291.01	2937.76	2737.62	2851.52	3066.96
KRT18	Krt18	ENSMUSG00000023043	14.1098	0.042147	1.02964	0.0116286	0.587338	30.8896	21.3556	5.84242	10.3004	8.41709	7.85394
NUTF2	Nutf2-ps1	ENSMUSG00000071497	16.2713	-0.0502554	-1.03545	0.0117645	0.591838	13.7287	11.2398	8.76363	20.6008	17.7694	25.5253
DPP10	Dpp10	ENSMUSG00000036815	3232.63	0.0984998	1.07066	0.0117888	0.591838	3707.61	3077.45	3373.02	3199.99	3139.57	2898.1
AES	Aes	ENSMUSG00000054452	12361.9	-0.088429	-1.06321	0.0117925	0.591838	12776.3	11660.2	11211.6	13207.4	12673.3	12642.9
FAM169A	Fam169a	ENSMUSG00000041817	1762.14	0.0954496	1.0684	0.0118573	0.593127	1857.67	1799.49	1863.73	1768.24	1702.12	1581.59
PBXIP1	Pbxip1	ENSMUSG00000042613	1927.37	-0.0954633	-1.06841	0.0118892	0.593127	1956.34	1807.36	1759.54	1933.04	2066.86	2041.04
RPLP0	Rplp0	ENSMUSG00000067274	5051.66	-0.0856211	-1.06114	0.0118907	0.593127	5043.59	4897.17	4657.38	5273.81	5307.44	5130.59
SLC13A5	Slc13a5	ENSMUSG00000020805	316.006	-0.107171	-1.07711	0.0118988	0.593127	259.13	273.127	330.097	398.282	291.792	343.61
ADAMTS16	Adamts16	ENSMUSG00000049538	180.171	-0.101713	-1.07305	0.0119445	0.594266	148.442	158.481	174.299	226.609	155.248	217.947
RUNX3	Runx3	ENSMUSG00000070691	2.77892	-0.0209454	-1.01462	0.0119621	0.594266	0	0	1.94747	2.28898	6.54662	5.89046
NIFK	Nifk	ENSMUSG00000026377	555.618	0.10606	1.07629	0.0120218	0.59539	610.928	573.229	582.295	541.344	513.442	512.47
IQSEC2	Iqsec2	ENSMUSG00000041115	6659.98	-0.0867	-1.06194	0.0120252	0.59539	6751.1	6062.74	6414	6981.39	7000.21	6750.46
SLIT1	Slit1	ENSMUSG00000025020	1722.46	0.108066	1.07778	0.0120529	0.595756	2175.14	1502.76	1840.36	1479.83	1781.62	1555.08
GLP1R	Glp1r	ENSMUSG00000024027	12.8794	0.0348927	1.02448	0.0121143	0.596223	42.9023	10.1158	2.92121	8.01143	8.41709	4.90871
WDR86	Wdr86	ENSMUSG00000055235	21.4656	0.0430881	1.03032	0.0122432	0.600378	62.6373	16.8597	7.7899	13.7339	14.0285	13.7444
DCHS1	Dchs1	ENSMUSG00000036862	738.163	-0.108291	-1.07795	0.0122765	0.600378	767.95	696.867	584.242	693.561	933.361	752.997
RIF1	Rif1	ENSMUSG00000036202	959.771	0.102147	1.07337	0.0123171	0.600378	973.023	1044.18	1017.56	836.622	960.483	926.765
LPGAT1	Lpgat1	ENSMUSG00000026623	10076.1	0.0886732	1.06339	0.0123602	0.600378	10487.9	9694.31	11225.2	9601.12	9772.24	9676.06
ARMC4	Armc4	ENSMUSG00000061802	26.2487	-0.0600713	-1.04252	0.0124179	0.600378	21.4511	13.4877	24.3434	27.4678	38.3445	32.3975
BCL11B	Bcl11b	ENSMUSG00000048251	7917.07	-0.0984358	-1.07061	0.0124595	0.600378	6703.05	8365.77	7540.62	7824.88	8281.48	8786.6
C15orf59	6030419C18Rik	ENSMUSG00000066607	6543.43	-0.085404	-1.06098	0.0124866	0.600378	6443.06	6253.82	6210.49	7054.64	6417.56	6881.04
LY6G6D	Ly6g6d	ENSMUSG00000073413	14.7296	-0.0474493	-1.03344	0.0125139	0.600378	12.0126	8.99183	8.76363	25.1788	18.7046	14.7261
TCERG1L	Tcerg1l	ENSMUSG00000091002	229.465	0.0975634	1.06996	0.0125387	0.600378	349.224	236.035	183.063	219.742	198.269	190.458
ARL5B	Arl5b	ENSMUSG00000017418	1007.15	0.0994781	1.07139	0.0125474	0.600378	1022.79	1049.8	1099.35	939.626	942.714	988.615
AMZ1	Amz1	ENSMUSG00000050022	703.466	-0.107043	-1.07702	0.0125698	0.600378	569.742	720.47	683.563	727.896	703.294	815.828
GABRB2	Gabrb2	ENSMUSG00000007653	3810.57	0.0972672	1.06975	0.0125703	0.600378	3769.39	4023.84	4179.28	3272.1	3957.9	3660.92
PPP1R14B	Ppp1r14b	ENSMUSG00000056612	459.712	-0.107306	-1.07722	0.0125944	0.600378	453.048	439.476	394.363	461.229	514.377	495.78
CAB39L	Cab39l	ENSMUSG00000021981	806.739	0.103835	1.07463	0.0126061	0.600378	910.386	813.76	830.598	809.154	710.776	765.759
IRF2BPL	Irf2bpl	ENSMUSG00000034168	2738.68	-0.0896104	-1.06408	0.0126563	0.600378	2651.36	2611	2626.17	2761.65	2774.83	3007.08
CRTC1	Crtc1	ENSMUSG00000003575	7933.1	-0.0804694	-1.05736	0.0126566	0.600378	7668.35	7752.08	7583.46	7993.12	8146.8	8454.77
PLPP6	Plpp6	ENSMUSG00000040105	1517.13	0.0962989	1.06903	0.0126609	0.600378	1668.9	1519.62	1569.66	1515.3	1423.42	1405.86
ATP6V1B2	Atp6v1b2	ENSMUSG00000006273	17284.4	0.0790527	1.05632	0.0126699	0.600378	17819.9	17338.5	18385.1	16653.5	17097.9	16411.8
AMIGO2	Amigo2	ENSMUSG00000048218	249.695	0.106407	1.07654	0.0127109	0.600378	276.291	289.986	249.277	200.286	231.002	251.326
DOCK5	Dock5	ENSMUSG00000044447	670.841	-0.106094	-1.07631	0.0127188	0.600378	623.799	619.312	644.614	634.047	706.1	797.175
DENND5B	Dennd5b	ENSMUSG00000030313	2341.63	0.101621	1.07298	0.0127411	0.600378	2235.21	2540.19	2624.22	1962.8	2319.37	2367.96
CCR5	Ccr5	ENSMUSG00000079227	161.488	-0.101347	-1.07277	0.0127588	0.600378	126.133	168.597	139.244	180.829	163.666	190.458
PTPN4	Ptpn4	ENSMUSG00000026384	3832.74	0.0861251	1.06152	0.0128662	0.603503	3810.58	3989	4128.64	3707	3728.77	3632.45
GAD2	Gad2	ENSMUSG00000026787	10677.7	0.0984434	1.07062	0.0128662	0.603503	10893.7	12793.1	9905.83	10123	10240.8	10110
RASGRP2	Rasgrp2	ENSMUSG00000032946	6901.72	-0.100928	-1.07246	0.012921	0.604801	5917.08	7138.39	6576.62	6734.18	6833.74	8210.32
ZMAT3	Zmat3	ENSMUSG00000027663	3619.54	0.0873663	1.06243	0.0129359	0.604801	3610.65	3733.86	3930.98	3388.83	3511.8	3541.15
SMIM5	Smim5	ENSMUSG00000048442	40.3624	-0.0701436	-1.04982	0.0129592	0.604801	37.754	31.4714	27.2646	57.2245	37.4093	51.0506
USO1	Uso1	ENSMUSG00000029407	2686.27	0.086787	1.062	0.0129762	0.604801	2728.58	2848.16	2787.81	2602.57	2599.94	2550.57
BAHCC1	Bahcc1	ENSMUSG00000039741	1225.01	-0.0992929	-1.07125	0.0130434	0.605025	1229.58	1157.7	1103.24	1339.05	1315.87	1204.6
ARMCX1	Armcx1	ENSMUSG00000033460	1844.39	0.0916628	1.0656	0.0130448	0.605025	1906.58	1865.8	1991.29	1762.51	1737.66	1802.48
OCRL	Ocrl	ENSMUSG00000001173	2491.2	0.091052	1.06515	0.0130482	0.605025	2466.02	2731.27	2587.22	2349.64	2455.92	2357.16
CD164	Cd164	ENSMUSG00000019818	1955.8	0.094541	1.06773	0.0130633	0.605025	2200.89	1947.85	1977.66	1850.64	1902.26	1855.49
RANBP9	Ranbp9	ENSMUSG00000038546	2006.88	0.0939758	1.06731	0.0131016	0.605847	2108.22	2026.53	2149.04	1925.03	1801.26	2031.23
ZNF385A	Zfp385a	ENSMUSG00000000552	2418.88	-0.0944094	-1.06763	0.0131373	0.606545	2421.4	2330.01	2183.12	2453.79	2422.25	2702.74
AQP4	Aqp4	ENSMUSG00000024411	3232.73	-0.103866	-1.07465	0.0132307	0.608656	3266.58	3098.81	2773.2	3317.88	3968.19	2971.74
KLHL14	Klhl14	ENSMUSG00000042514	81.2915	0.0821165	1.05857	0.0132553	0.608656	117.552	60.6948	103.216	78.9698	65.4662	61.8498
MYO16	Myo16	ENSMUSG00000039057	816.312	0.107071	1.07704	0.0132659	0.608656	1100.01	777.793	754.646	780.542	779.983	704.891
PCBP4	Pcbp4	ENSMUSG00000023495	3767.89	-0.0914625	-1.06545	0.0133737	0.610514	3872.36	3382.05	3573.61	4094.98	3825.1	3859.23
PNCK	Pnck	ENSMUSG00000002012	1500.45	0.102574	1.07369	0.0133796	0.610514	1740.12	1615.16	1393.42	1517.59	1415.01	1321.43
STX12	Stx12	ENSMUSG00000028879	3424.03	0.0862266	1.06159	0.0133833	0.610514	3515.41	3491.08	3649.57	3424.31	3256.48	3207.35
DIO2	Dio2	ENSMUSG00000007682	3003.06	-0.0920382	-1.06587	0.0134035	0.610514	2821.25	2781.85	3024.43	3244.63	3227.48	2918.72
HSPA8	Hspa8	ENSMUSG00000015656	43600.7	0.084323	1.06019	0.0134252	0.610514	46277.8	43495.7	45761.7	39951.8	44716.2	41401.1
FAM83H	Fam83h	ENSMUSG00000046761	77.5388	-0.0834669	-1.05956	0.0134505	0.610514	77.2241	61.8188	57.4505	97.2816	105.681	65.7768
RPLP2	Rplp2	ENSMUSG00000025508	3678.4	-0.0867441	-1.06197	0.0134857	0.610514	3445.91	3620.33	3550.24	3979.39	3819.49	3655.03
TRA2A	Tra2a	ENSMUSG00000029817	2095.98	0.091531	1.0655	0.0135003	0.610514	2081.62	2220.98	2250.31	1947.92	1996.72	2078.35
DLD	Dld	ENSMUSG00000020664	3077.48	0.086987	1.06215	0.0135139	0.610514	3046.06	3279.77	3260.07	2987.12	2952.53	2939.34
USP34	Usp34	ENSMUSG00000056342	4642.79	0.0851763	1.06082	0.0135572	0.610867	4778.45	4871.32	4793.71	4287.26	4704.22	4421.77
ERRFI1	Errfi1	ENSMUSG00000028967	1016.01	0.0986048	1.07074	0.0135737	0.610867	1096.58	1081.27	1021.45	925.892	996.957	973.889
HIPK2	Hipk2	ENSMUSG00000061436	3403.78	-0.0928295	-1.06646	0.0136051	0.610867	3268.29	3370.81	3135.43	3240.05	3713.81	3694.3
ACVR2B	Acvr2b	ENSMUSG00000061393	177.736	-0.101997	-1.07326	0.0136179	0.610867	147.584	169.721	163.588	172.818	189.852	222.856
NR2F6	Nr2f6	ENSMUSG00000002393	349.024	-0.106662	-1.07673	0.0136464	0.610867	354.373	323.706	291.147	367.381	382.51	375.026
RB1CC1	Rb1cc1	ENSMUSG00000025907	3124.53	0.0889917	1.06363	0.0136905	0.611912	3074.38	3269.65	3403.21	3037.48	3053.53	2908.9
CDK5R2	Cdk5r2	ENSMUSG00000090071	12413	-0.082146	-1.05859	0.013749	0.612791	12476.8	11538.8	11927.3	12621.4	13348.6	12565.3
CUL3	Cul3	ENSMUSG00000004364	4207.12	0.0820177	1.0585	0.0137519	0.612791	4356.3	4346.42	4355.53	4127.03	3962.58	4094.85
ZNF704	Zfp704	ENSMUSG00000040209	2875.57	-0.0962082	-1.06896	0.01382	0.614472	2502.06	2842.54	2883.23	2805.14	3215.33	3005.11
CX3CR1	Cx3cr1	ENSMUSG00000052336	1798.87	-0.0931402	-1.06669	0.0138711	0.614472	1697.21	1727.55	1737.15	1925.03	1950.89	1755.36
CA14	Car14	ENSMUSG00000038526	296.668	-0.105591	-1.07594	0.0139143	0.614472	286.587	294.482	235.644	296.423	310.497	356.373
SOX10	Sox10	ENSMUSG00000033006	1739.3	-0.0993975	-1.07133	0.0139316	0.614472	1649.16	1612.91	1689.43	1883.83	1610.47	1989.99
NDUFS1	Ndufs1	ENSMUSG00000025968	3625.46	0.0847192	1.06048	0.0139873	0.614472	3637.25	3727.11	3910.53	3499.85	3497.77	3480.28
NAP1L3	Nap1l3	ENSMUSG00000055733	1511.72	0.0953323	1.06831	0.0140144	0.614472	1654.31	1581.44	1507.34	1406.58	1520.69	1399.97
PORCN	Porcn	ENSMUSG00000031169	1954.98	-0.0941998	-1.06747	0.0140395	0.614472	1899.71	1744.41	1956.24	2153.93	2003.27	1972.32
ADAMTSL5	Adamtsl5	ENSMUSG00000043822	384.944	-0.106095	-1.07631	0.0140483	0.614472	383.546	358.549	331.071	416.594	391.862	428.04
ENPP6	Enpp6	ENSMUSG00000038173	355.977	-0.106098	-1.07631	0.0140512	0.614472	324.341	329.326	339.834	360.514	387.186	394.661
CCT4	Cct4	ENSMUSG00000007739	2612.15	0.0863323	1.06167	0.014058	0.614472	2658.22	2749.25	2726.46	2489.27	2574.69	2474.97
DCLK1	Dclk1	ENSMUSG00000027797	27403.9	0.0815667	1.05817	0.014134	0.616736	27633.3	27312.7	30099.2	26290.1	26978.6	26109.4
LONRF2	Lonrf2	ENSMUSG00000048814	6149.9	0.0797912	1.05687	0.0141843	0.616771	6376.99	6371.83	6316.63	5866.65	6122.96	5844.31
VSTM2L	Vstm2l	ENSMUSG00000037843	1879.33	-0.0998529	-1.07166	0.0142128	0.616771	1988.09	1763.52	1592.06	2088.69	1892.91	1950.72
NCALD	Ncald	ENSMUSG00000051359	10758.5	0.101566	1.07294	0.0142187	0.616771	12698.2	9298.67	12038.3	10569.4	10124.8	9821.36
KCNN3	Kcnn3	ENSMUSG00000000794	1763.64	-0.0989245	-1.07097	0.0142398	0.616778	1662.89	1765.77	1597.9	1683.54	1820.9	2050.86
ZFP36L1	Zfp36l1	ENSMUSG00000021127	333.653	-0.105129	-1.07559	0.014267	0.616793	353.515	304.598	259.014	359.37	396.538	328.884
FAM212A	Fam212a	ENSMUSG00000042106	34.6274	-0.0664315	-1.04712	0.0142821	0.616793	26.5994	32.5954	23.3697	37.7682	38.3445	49.0871
NAP1L2	Nap1l2	ENSMUSG00000082229	3120.39	0.0872377	1.06233	0.0143527	0.618399	3132.72	3195.47	3395.42	2923.03	3085.33	2990.39
FEZF2	Fezf2	ENSMUSG00000021743	517.416	0.105794	1.07609	0.0143613	0.618399	592.051	452.963	624.165	448.64	453.587	533.086
PRR22	Prr22	ENSMUSG00000090273	70.8562	-0.0848136	-1.06055	0.0144028	0.618946	65.2114	58.4469	57.4505	91.5592	72.9481	79.5212
KIAA1217	Etl4	ENSMUSG00000036617	3465.78	0.100354	1.07204	0.0144544	0.618946	3820.88	3065.09	4057.56	3340.77	3248.06	3262.33
NLRP10	Nlrp10	ENSMUSG00000049709	29.7401	0.0617042	1.0437	0.0144629	0.618946	33.4638	43.8352	32.1333	28.6122	16.8342	23.5618
EPHB1	Ephb1	ENSMUSG00000032537	2431.15	-0.0910799	-1.06517	0.0144781	0.618946	2218.9	2360.35	2409.03	2659.79	2533.54	2405.27
SLC39A6	Slc39a6	ENSMUSG00000024270	987.945	0.100522	1.07216	0.0144793	0.618946	1101.73	974.489	1042.87	988.839	955.807	863.934
DNAJB9	Dnajb9	ENSMUSG00000014905	1066.78	0.0953601	1.06833	0.0145337	0.619471	1112.03	1118.36	1117.85	1012.87	1016.6	1022.98
GABRA5	Gabra5	ENSMUSG00000055078	1137.61	0.102405	1.07356	0.0145593	0.619666	1318.82	1064.41	1222.04	1063.23	1159.69	997.451
VSNL1	Vsnl1	ENSMUSG00000054459	9116	0.102859	1.0739	0.0146418	0.620326	11016.4	7866.73	10050.9	9066.65	8848.23	7847.07
ADGRG6	Adgrg6	ENSMUSG00000039116	168.992	0.0984559	1.07063	0.0146442	0.620326	167.319	164.101	229.802	138.483	156.184	158.061
PLCXD3	Plcxd3	ENSMUSG00000049148	199.966	0.101377	1.0728	0.0146592	0.620326	233.388	200.068	224.933	161.373	215.103	164.933
CYTH4	Cyth4	ENSMUSG00000018008	370.38	-0.105388	-1.07578	0.0146815	0.620376	361.237	349.557	323.281	387.982	412.437	387.788
PLLP	Pllp	ENSMUSG00000031775	1766.22	-0.0967467	-1.06936	0.014807	0.624784	1803.61	1617.41	1621.27	1864.37	1711.47	1979.19
MTSS1L	Mtss1l	ENSMUSG00000033763	5887.85	-0.0917516	-1.06566	0.0149219	0.626486	6204.52	5450.17	5252.34	6354.21	6173.47	5892.42
CYTB	mt-Cytb	ENSMUSG00000064370	324708	-0.0905808	-1.0648	0.0149326	0.626486	316547	324487	292588	372774	318913	322935
LILRB4	Lilrb4a	ENSMUSG00000062593	21.1011	0.0520747	1.03675	0.014973	0.6266	38.612	20.2316	21.4222	19.4563	12.158	14.7261
TP53INP1	Trp53inp1	ENSMUSG00000028211	626.42	0.102394	1.07355	0.0149779	0.6266	657.263	675.511	656.299	542.488	616.318	610.644
ALPL	Alpl	ENSMUSG00000028766	250.787	-0.104424	-1.07506	0.0150292	0.627851	245.401	212.432	231.749	284.978	256.254	273.906
SEPW1	Sepw1	ENSMUSG00000041571	11227	-0.0842616	-1.06014	0.0150838	0.628496	10811.4	11049.8	10587.4	12479.5	11305.1	11129
GAL3ST1	Gal3st1	ENSMUSG00000049721	392.704	-0.104728	-1.07529	0.0151169	0.628496	369.817	374.285	355.414	400.571	413.372	442.766
FA2H	Fa2h	ENSMUSG00000033579	1945.35	-0.092578	-1.06627	0.0151208	0.628496	1938.32	1780.38	1862.76	1921.6	2021.97	2147.07
LXN	Lxn	ENSMUSG00000047557	540.1	-0.103205	-1.07416	0.0151328	0.628496	500.24	544.006	479.079	583.69	559.269	574.32
TPCN1	Tpcn1	ENSMUSG00000032741	1773.02	-0.0913746	-1.06538	0.0151632	0.628496	1736.68	1642.13	1713.78	1817.45	1788.16	1939.92
ARL6IP1	Arl6ip1	ENSMUSG00000030654	6348.46	0.0819243	1.05843	0.0151728	0.628496	6765.69	6387.57	6554.22	6361.07	6104.26	5917.95
LMTK3	Lmtk3	ENSMUSG00000062044	9565.33	-0.0851159	-1.06077	0.0152242	0.62974	9622.12	9036.79	8966.17	10349.6	9290.59	10126.7
SLC25A16	Slc25a16	ENSMUSG00000071253	1264.79	0.0929111	1.06652	0.015268	0.630664	1336.83	1322.92	1300.91	1218.88	1184.94	1224.23
GIT1	Git1	ENSMUSG00000011877	13491.1	-0.092029	-1.06587	0.015399	0.633273	14158.6	11878.2	12685.8	15054.6	13689	13480.3
NR4A2	Nr4a2	ENSMUSG00000026826	1653.86	-0.100815	-1.07238	0.015439	0.633273	1351.42	1708.45	1632.96	1624.03	1868.59	1737.68
ATXN2L	Atxn2l	ENSMUSG00000032637	6929.1	-0.0842711	-1.06015	0.0154671	0.633273	6958.75	6322.38	6741.18	7293.83	6877.69	7380.74
MAP4K4	Map4k4	ENSMUSG00000026074	5670.33	-0.0821933	-1.05863	0.0155137	0.633273	5324.17	5500.75	5590.22	5604.57	5992.03	6010.23
FFAR3	Ffar3	ENSMUSG00000019429	19.4686	-0.0527459	-1.03724	0.015532	0.633273	13.7287	13.4877	15.5798	24.0343	21.5103	28.4705
TMEM181	Tmem181a	ENSMUSG00000038141	4608.42	-0.0990446	-1.07106	0.0155489	0.633273	4495.3	4295.85	4318.52	4132.75	4863.21	5544.88
EMB	Emb	ENSMUSG00000021728	487.039	0.103813	1.07461	0.0155705	0.633273	560.304	474.319	519.002	441.773	452.652	474.182
UBTD1	Ubtd1	ENSMUSG00000025171	256.79	-0.103909	-1.07468	0.0155907	0.633273	239.395	220.3	247.329	290.7	254.383	288.632
NCOA7	Ncoa7	ENSMUSG00000039697	2498.91	0.0884379	1.06322	0.0155929	0.633273	2538.1	2544.69	2714.78	2288.98	2464.34	2442.58
ST18	St18	ENSMUSG00000033740	431.112	-0.104445	-1.07508	0.0156076	0.633273	396.417	437.228	371.967	421.172	459.199	500.689
RRAGB	Rragb	ENSMUSG00000041658	1771.52	0.0942932	1.06754	0.0156111	0.633273	2016.41	1750.03	1787.78	1733.9	1695.58	1645.4
NECAP1	Necap1	ENSMUSG00000030327	4734.75	0.0796001	1.05673	0.0157012	0.636048	4932.9	4783.65	4962.16	4593.98	4605.08	4530.74
RAP1GAP	Rap1gap	ENSMUSG00000041351	14558.6	-0.0845846	-1.06038	0.0157477	0.637057	14285.6	14484.7	13293.5	14553.3	14665.4	16069.2
MAZ	Maz	ENSMUSG00000030678	4862.14	-0.0841906	-1.06009	0.0157919	0.637902	4926.04	4500.41	4622.33	5158.22	5089.53	4876.32
SLC25A12	Slc25a12	ENSMUSG00000027010	4610.04	0.0810183	1.05776	0.0158246	0.637902	4748.42	4783.65	4775.21	4341.05	4392.78	4619.1
KIAA1841	0610010F05Rik	ENSMUSG00000042208	1401.81	0.0929508	1.06655	0.0158337	0.637902	1402.9	1529.73	1460.61	1339.05	1374.79	1303.75
STX2	Stx2	ENSMUSG00000029428	800.505	-0.098633	-1.07076	0.015987	0.64057	725.906	762.057	789.701	852.645	812.716	860.007
SKP1	Skp1a	ENSMUSG00000036309	8386.94	0.0818733	1.05839	0.0160302	0.640876	8479.2	8762.54	8799.66	8572.23	7814.8	7893.21
CPLX2	Cplx2	ENSMUSG00000025867	51129.2	-0.07525	-1.05354	0.0160382	0.640876	48803.9	50932	48924.4	53032.2	53989.1	51093.8
CBFA2T3	Cbfa2t3	ENSMUSG00000006362	853.749	-0.103081	-1.07406	0.01607	0.641273	858.045	686.751	854.941	830.9	887.535	1004.32
RPS7	Rps7	ENSMUSG00000061477	4500.26	-0.0899785	-1.06435	0.0160938	0.641312	4111.75	4673.5	4158.83	4629.46	4948.31	4479.69
SULF1	Sulf1	ENSMUSG00000016918	984.024	0.0976231	1.07001	0.0161146	0.641312	1089.72	989.101	1021.45	877.824	969.835	956.217
EFNA3	Efna3	ENSMUSG00000028039	812.555	-0.0979575	-1.07026	0.0161447	0.641642	781.679	782.289	750.751	820.599	880.988	859.025
CCDC127	Ccdc127	ENSMUSG00000021578	1871.62	0.0882269	1.06306	0.0161908	0.641739	1920.31	1943.36	1975.71	1788.84	1747.95	1853.53
AP3M2	Ap3m2	ENSMUSG00000031539	3836.08	0.0861978	1.06157	0.0162159	0.641767	4031.1	3736.1	4179.28	3789.41	3671.72	3608.89
MGAT4B	Mgat4b	ENSMUSG00000036620	1884.47	-0.0903197	-1.06461	0.0162407	0.641767	1818.2	1789.37	1807.26	2074.96	1855.5	1961.52
NRG3	Nrg3	ENSMUSG00000041014	951.203	0.0992077	1.07119	0.0162745	0.641767	1067.41	898.059	1037.03	919.025	909.981	875.715
TMOD2	Tmod2	ENSMUSG00000032186	17493.4	0.0818368	1.05836	0.0162787	0.641767	17172.1	18371.4	18781.4	16112.1	17485.1	17038.1
DNALI1	Dnali1	ENSMUSG00000042707	66.3149	-0.0772061	-1.05497	0.0164008	0.642439	75.508	47.2071	43.8182	69.8139	87.9118	73.6307
KCNJ3	Kcnj3	ENSMUSG00000026824	2194.47	0.102691	1.07377	0.0164027	0.642439	2513.21	1866.93	2608.64	2254.64	1986.43	1936.98
RNF115	Rnf115	ENSMUSG00000028098	1217.13	0.0959904	1.0688	0.0164117	0.642439	1326.54	1190.29	1308.7	1157.08	1099.83	1220.31
KIFAP3	Kifap3	ENSMUSG00000026585	9244.66	0.0801765	1.05715	0.0164342	0.642439	9243.72	9343.63	10088.9	9019.72	8932.4	8839.61
ZNF628	Zfp628	ENSMUSG00000074406	380.111	-0.103591	-1.07444	0.0164557	0.642439	379.256	327.078	355.414	394.849	406.826	417.241
POLRMT	Polrmt	ENSMUSG00000020329	1008.71	-0.100779	-1.07235	0.0164712	0.642439	1000.48	899.183	953.288	1130.76	927.75	1140.79
RAPGEF3	Rapgef3	ENSMUSG00000022469	1062.32	-0.0945591	-1.06774	0.0164859	0.642439	1010.78	993.597	1035.08	1068.95	1132.57	1132.93
FAM167A	Fam167a	ENSMUSG00000035095	80.1449	-0.0768876	-1.05474	0.0164932	0.642439	74.6499	65.1908	62.3192	59.5135	132.803	86.3934
PBX1	Pbx1	ENSMUSG00000052534	5697.9	0.09076	1.06493	0.0165143	0.642439	6205.38	5706.44	5906.69	5200.56	6021.02	5147.28
RSPO2	Rspo2	ENSMUSG00000051920	381.217	0.103401	1.0743	0.0165827	0.644251	391.269	374.285	465.446	351.358	393.733	311.212
TRIM32	Trim32	ENSMUSG00000051675	4998.52	0.0879809	1.06288	0.0167086	0.648136	4921.75	5118.6	5556.14	4585.97	5071.76	4736.91
SBK1	Sbk1	ENSMUSG00000042978	3602.83	-0.0845323	-1.06034	0.0167444	0.648136	3614.94	3348.33	3443.13	3590.26	3828.84	3791.49
PANX2	Panx2	ENSMUSG00000058441	2794.35	-0.0974641	-1.06989	0.0167721	0.648136	3035.76	2382.83	2536.58	3071.81	2944.11	2795.02
DKK3	Dkk3	ENSMUSG00000030772	7015.49	0.0984081	1.07059	0.0167878	0.648136	7775.61	6100.96	8264.11	6679.24	6596.19	6676.83
SYNJ1	Synj1	ENSMUSG00000022973	11909.9	0.078459	1.05589	0.0168431	0.648136	12196.3	11925.4	12785.2	11159.9	11792.3	11600.3
GNB2	Gnb2	ENSMUSG00000029713	7807.52	-0.075992	-1.05409	0.0169134	0.648136	7586.84	7626.19	7473.43	8223.16	7918.61	8016.91
MED12	Med12	ENSMUSG00000079487	1484.54	-0.0924735	-1.0662	0.0169355	0.648136	1408.05	1401.6	1446	1558.8	1454.29	1638.53
PNMA3	Pnma3	ENSMUSG00000046287	418.947	0.102833	1.07388	0.0169839	0.648136	513.111	439.476	400.206	454.362	361.935	344.592
FGFRL1	Fgfrl1	ENSMUSG00000008090	484.739	-0.102641	-1.07374	0.0170175	0.648136	523.408	393.392	419.681	606.58	526.536	438.839
NET1	Net1	ENSMUSG00000021215	770.941	0.100778	1.07235	0.0170334	0.648136	813.427	737.33	892.917	779.398	697.683	704.891
ZNF559-ZNF177	Zfp931	ENSMUSG00000078861	322.661	0.103178	1.07414	0.0170393	0.648136	331.205	357.425	348.598	309.012	282.44	307.285
ZNF780B	Zfp780b	ENSMUSG00000063047	198.548	0.10074	1.07232	0.0170746	0.648136	219.66	200.068	228.828	167.096	185.176	190.458
UBE2W	Ube2w	ENSMUSG00000025939	1488.46	0.0897805	1.06421	0.0170757	0.648136	1550.49	1570.2	1531.69	1388.27	1423.42	1466.72
PHF21A	Phf21a	ENSMUSG00000058318	2010.67	-0.0874087	-1.06246	0.0170783	0.648136	1891.99	1970.33	1932.87	2013.16	2096.79	2158.85
ZC3H18	Zc3h18	ENSMUSG00000017478	1647.05	-0.0881263	-1.06299	0.0171406	0.648136	1571.08	1608.41	1563.82	1691.56	1706.8	1740.63
ELAVL4	Elavl4	ENSMUSG00000028546	1834.5	0.0983841	1.07057	0.0171459	0.648136	2007.83	1760.15	2023.43	1724.75	1938.74	1552.14
PITPNM2	Pitpnm2	ENSMUSG00000029406	9798.3	-0.0871094	-1.06224	0.0172395	0.648136	10354.9	8876.06	9004.15	10110.4	10354.9	10089.4
S100A8	S100a8	ENSMUSG00000056054	4.0099	0.024822	1.01735	0.017253	0.648136	7.72241	4.49591	6.81616	1.14449	0.935232	2.94523
ST3GAL5	St3gal5	ENSMUSG00000056091	3895.86	0.0853513	1.06095	0.0172549	0.648136	3997.63	3883.35	4247.44	3933.61	3668.91	3644.23
GRIA2	Gria2	ENSMUSG00000033981	25039.7	0.0789095	1.05622	0.0172701	0.648136	24626.8	26080.8	26913.1	24769	24489	23359.6
SPATA45	Spata45	ENSMUSG00000057072	12.9478	0.0409165	1.02877	0.0172737	0.648136	18.877	17.9837	15.5798	2.28898	12.158	10.7992
SEMA6B	Sema6b	ENSMUSG00000001227	4288.87	-0.081202	-1.0579	0.0173171	0.648136	4233.6	4046.32	4138.38	4273.52	4509.69	4531.72
ANAPC11	Anapc11	ENSMUSG00000025135	1158.61	-0.0934279	-1.0669	0.0173489	0.648136	1138.63	1110.49	1067.22	1253.22	1215.8	1166.31
HSP90AA1	Hsp90aa1	ENSMUSG00000021270	25879.3	0.0789137	1.05622	0.0173609	0.648136	26517	26415.7	27292.9	24043.4	26512	24494.5
SEPT7	Sept7	ENSMUSG00000001833	11832.9	0.0787502	1.0561	0.0173675	0.648136	12092.4	11719.7	12864	11511.3	11502.4	11307.7
CBSL	Cbs	ENSMUSG00000024039	943.384	-0.0984251	-1.0706	0.0173879	0.648136	869.2	967.745	846.177	936.193	1067.1	973.889
PAQR6	Paqr6	ENSMUSG00000041423	182.176	-0.0995184	-1.07142	0.0174149	0.648235	168.177	177.589	150.929	188.841	195.463	212.056
NELL1	Nell1	ENSMUSG00000055409	1014.82	0.0950156	1.06808	0.0174347	0.648235	1053.68	1037.43	1098.38	963.66	1010.99	924.802
G3BP2	G3bp2	ENSMUSG00000029405	4597.04	0.0813783	1.05803	0.0174792	0.64907	4556.22	4956.75	4763.52	4398.27	4498.46	4409.01
CCDC40	Ccdc40	ENSMUSG00000039963	149.749	-0.0964615	-1.06915	0.0175749	0.6518	139.003	132.629	132.428	145.35	186.111	162.969
NSF	Nsf	ENSMUSG00000034187	22146.1	0.0808072	1.05761	0.0176277	0.652228	23217.8	21506.2	24014.3	20846.9	22083.6	21207.6
SLC2A12	Slc2a12	ENSMUSG00000037490	89.0705	0.0701377	1.04982	0.017653	0.652228	176.757	66.3147	71.0828	76.6808	73.8833	69.7037
TSPYL4	Tspyl4	ENSMUSG00000039485	9909.44	0.0756559	1.05384	0.0177383	0.653359	10468.2	9983.18	10206.7	9471.8	9806.84	9519.96
ATXN10	Atxn10	ENSMUSG00000016541	6165.28	0.0821411	1.05859	0.0177388	0.653359	6604.37	6222.34	6324.42	6256.93	5901.31	5682.33
REC114	Rec114	ENSMUSG00000074269	37.8419	0.0639959	1.04536	0.0177686	0.653359	34.3218	46.0831	56.4767	22.8898	28.9922	38.288
CEBPD	Cebpd	ENSMUSG00000071637	125.667	0.0889834	1.06362	0.0178212	0.653713	171.609	130.382	120.743	105.293	134.673	91.3021
LAMB2	Lamb2	ENSMUSG00000052911	1038.83	-0.0976218	-1.07001	0.0178289	0.653713	959.295	1027.32	970.816	975.105	1140.05	1160.42
BMP6	Bmp6	ENSMUSG00000039004	224.813	-0.100523	-1.07216	0.0178487	0.653713	224.808	204.564	186.957	233.476	269.347	229.728
GAREM1	Garem	ENSMUSG00000042680	1489.95	-0.0937712	-1.06716	0.0178725	0.653768	1370.3	1502.76	1391.47	1513.02	1481.41	1680.74
KLHDC1	Klhdc1	ENSMUSG00000051890	555.812	0.0999487	1.07174	0.0180319	0.657963	577.464	579.973	604.691	540.199	498.479	534.068
CDC25B	Cdc25b	ENSMUSG00000027330	705.84	-0.100907	-1.07245	0.0181129	0.658046	652.972	636.172	699.143	810.299	648.116	788.339
C9orf114	D2Wsu81e	ENSMUSG00000039660	684.241	-0.0981039	-1.07037	0.0181182	0.658046	676.14	639.544	627.087	741.629	721.064	699.983
GPR22	Gpr22	ENSMUSG00000044067	890.611	0.101126	1.07261	0.0181237	0.658046	998.765	816.008	1019.5	816.021	930.556	762.814
MAP2K4	Map2k4	ENSMUSG00000033352	4897.08	0.0818839	1.0584	0.0181506	0.658209	5089.92	4812.88	5308.81	4703.85	4815.51	4651.5
ND2	mt-Nd2	ENSMUSG00000064345	177547	-0.0939221	-1.06727	0.0182133	0.659273	173673	178079	156000	212063	170457	175008
ZNF865	Zfp865	ENSMUSG00000074405	996.476	-0.0938862	-1.06724	0.0182247	0.659273	947.282	947.514	955.236	1024.32	1013.79	1090.72
MAGEE1	Magee1	ENSMUSG00000031227	4688.46	0.0804062	1.05732	0.0183543	0.663146	4947.49	4770.16	4831.68	4596.27	4653.71	4331.45
MCPH1	Mcph1	ENSMUSG00000039842	339.294	0.101945	1.07322	0.0184006	0.664001	343.218	369.789	375.862	335.336	297.404	314.158
WDR37	Wdr37	ENSMUSG00000021147	2340.49	0.0857736	1.06126	0.0185696	0.667362	2309	2468.26	2516.14	2286.69	2213.69	2249.17
NDUFA12	Ndufa12	ENSMUSG00000020022	1681.29	-0.0900321	-1.06439	0.018595	0.667362	1642.3	1581.44	1604.72	1793.42	1829.31	1636.57
GAD1	Gad1	ENSMUSG00000070880	14357.6	0.0838486	1.05984	0.0186001	0.667362	14821.9	15776.2	14074.4	13301.3	13483.2	14688.8
ZNF667	Zfp667	ENSMUSG00000054893	646.988	0.100028	1.07179	0.0186155	0.667362	625.515	744.074	687.458	567.667	639.699	617.516
NACC2	Nacc2	ENSMUSG00000026932	3649.94	-0.0841559	-1.06007	0.0186385	0.667362	3665.57	3503.44	3372.05	3705.86	3967.25	3685.46
CNN3	Cnn3	ENSMUSG00000053931	1798.85	-0.0948397	-1.06795	0.0186526	0.667362	1897.14	1627.52	1609.59	1898.71	1992.98	1767.14
CAPN3	Capn3	ENSMUSG00000079110	173.788	-0.0978628	-1.07019	0.0186891	0.667856	157.022	173.093	143.139	193.419	196.399	179.659
ESRRG	Esrrg	ENSMUSG00000026610	821.817	0.100257	1.07196	0.0187182	0.667933	818.575	893.563	900.707	750.785	682.719	884.55
EPG5	Epg5	ENSMUSG00000039840	2151.2	0.085772	1.06126	0.0187594	0.667933	2203.46	2210.87	2290.23	1979.97	2127.65	2095.04
LY86	Ly86	ENSMUSG00000021423	243.567	-0.100112	-1.07186	0.0188175	0.668644	199.066	259.639	212.275	264.377	259.994	266.052
KIF6	Kif6	ENSMUSG00000023999	81.788	-0.084093	-1.06002	0.0188447	0.668644	78.0821	59.5709	74.9777	83.5478	95.3936	99.156
TMEM196	Tmem196	ENSMUSG00000048004	308.875	0.100862	1.07241	0.0188475	0.668644	356.947	289.986	351.519	309.012	297.404	248.381
IMPG1	Impg1	ENSMUSG00000032343	88.8269	-0.0839654	-1.05993	0.0188855	0.669185	75.508	70.8106	84.7151	94.9927	83.2356	123.7
TBC1D8B	Tbc1d8b	ENSMUSG00000042473	237.912	0.100553	1.07218	0.0189328	0.670052	263.42	246.151	261.935	200.286	233.808	221.874
PNOC	Pnoc	ENSMUSG00000045731	113.607	0.0861233	1.06151	0.0190239	0.672267	163.887	106.778	111.98	114.449	99.1346	85.4116
INTS8	Ints8	ENSMUSG00000040738	741.115	0.0972538	1.06974	0.0190868	0.673075	747.357	821.628	773.147	662.66	716.388	725.508
ABCE1	Abce1	ENSMUSG00000058355	2757.51	0.0816433	1.05822	0.0191614	0.673972	2831.55	2827.93	2907.58	2604.86	2663.54	2709.61
RBCK1	Rbck1	ENSMUSG00000027466	4338.98	-0.0846861	-1.06046	0.0191881	0.673972	4449.82	4071.05	4000.11	4579.1	4304.87	4628.92
MANEAL	Maneal	ENSMUSG00000042763	1777.88	-0.0868179	-1.06203	0.0192178	0.673972	1720.38	1669.11	1732.28	1797.99	1831.18	1916.36
TRIM54	Trim54	ENSMUSG00000062077	1.35936	-0.0140069	-1.00976	0.0192269	0.673972	0	0	0	3.43347	3.74093	0.981743
SREK1	Srek1	ENSMUSG00000032621	2273.08	0.0914903	1.06547	0.0193159	0.676287	2139.11	2463.76	2521	2179.11	2090.24	2245.25
TOMM40L	Tomm40l	ENSMUSG00000005674	462.021	-0.100314	-1.07201	0.0193435	0.676447	458.196	405.756	436.234	468.096	503.155	500.689
PTPRN2	Ptprn2	ENSMUSG00000056553	7728.11	0.0854642	1.06103	0.0194109	0.676455	8555.57	7348.57	8172.57	7321.3	7717.53	7253.12
KRT222	Krt222	ENSMUSG00000035849	1278.06	0.0918216	1.06571	0.0194179	0.676455	1342.84	1267.85	1393.42	1280.68	1186.81	1196.74
HEXB	Hexb	ENSMUSG00000021665	1943.21	-0.0896209	-1.06409	0.0194357	0.676455	1753.84	2007.43	1823.81	1975.39	2013.55	2085.22
JPH3	Jph3	ENSMUSG00000025318	8731.55	-0.0765539	-1.0545	0.019522	0.677962	8759.78	8205.04	8385.82	9198.26	8801.47	9038.91
ZBTB11	Zbtb11	ENSMUSG00000022601	1425.19	0.0965945	1.06925	0.0195392	0.677962	1329.11	1540.97	1629.06	1281.83	1309.32	1460.83
NRG2	Nrg2	ENSMUSG00000060275	458.321	-0.100209	-1.07193	0.0195807	0.678289	424.732	437.228	428.444	464.663	466.681	528.178
GNAI1	Gnai1	ENSMUSG00000057614	5040.45	0.0878898	1.06281	0.0196368	0.678618	5617.62	4881.44	5235.78	5121.59	4859.46	4526.82
LGALS9B	Lgals9	ENSMUSG00000001123	170.109	-0.0966814	-1.06931	0.0196675	0.678618	170.751	155.109	136.323	187.696	184.241	186.531
CDC27	Cdc27	ENSMUSG00000020687	1982.69	0.0871722	1.06229	0.0196818	0.678618	1949.48	2079.36	2158.77	1944.49	1893.84	1870.22
FOXM1	Foxm1	ENSMUSG00000001517	95.7384	-0.086765	-1.06199	0.0196893	0.678618	93.5269	85.4224	73.0303	106.438	117.839	98.1743
UNC5C	Unc5c	ENSMUSG00000059921	1131.24	0.0953302	1.06831	0.0197117	0.678618	1125.76	1193.67	1244.44	1067.81	1167.17	988.615
ERC2	Erc2	ENSMUSG00000040640	5215.74	0.0790191	1.0563	0.0197286	0.678618	5211.77	5353.51	5611.65	4939.62	5030.61	5147.28
KCNJ12	Kcnj12	ENSMUSG00000042529	414.607	-0.10028	-1.07198	0.0197532	0.678669	398.991	402.384	364.178	439.484	433.948	448.656
CXCL14	Cxcl14	ENSMUSG00000021508	2136.3	-0.0964918	-1.06917	0.0197943	0.679287	2272.96	1902.9	1896.84	2499.57	2181.9	2063.62
ASB4	Asb4	ENSMUSG00000042607	34.2591	0.0612706	1.04338	0.0198497	0.680394	54.0568	40.4632	29.2121	26.3233	28.9922	26.5071
FGF3	Fgf3	ENSMUSG00000031074	159.824	-0.0845478	-1.06036	0.0199491	0.683006	85.8045	195.572	138.271	185.407	168.342	185.549
FAM104A	Fam104a	ENSMUSG00000041629	759.789	-0.0951333	-1.06816	0.0200055	0.68414	739.635	718.222	707.907	788.553	784.659	819.755
C10orf54	Vsir	ENSMUSG00000020101	1048.62	-0.091006	-1.06511	0.0200424	0.684606	995.332	1010.46	1001	1105.58	1087.67	1091.7
CHRAC1	Chrac1	ENSMUSG00000068391	264.358	-0.0996641	-1.07152	0.0201317	0.68608	224.808	275.375	230.776	301.001	266.541	287.651
OIP5	Oip5	ENSMUSG00000072980	24.8432	-0.056054	-1.03962	0.0201649	0.68608	17.1609	17.9837	22.3959	32.0457	28.057	31.4158
CYTL1	Cytl1	ENSMUSG00000062329	7.52645	-0.0320543	-1.02247	0.020275	0.68608	3.43218	6.74387	2.92121	13.7339	6.54662	11.7809
TOLLIP	Tollip	ENSMUSG00000025139	4151.06	0.0776222	1.05528	0.0202857	0.68608	4296.23	4186.82	4378.89	4043.48	3972.86	4028.09
CBX5	Cbx5	ENSMUSG00000009575	6994.89	0.0778367	1.05543	0.0203275	0.68608	7045.41	7404.77	7230.97	6616.3	7064.74	6607.13
EPN3	Epn3	ENSMUSG00000010080	30.794	0.0507444	1.0358	0.0203654	0.68608	66.0695	25.8515	23.3697	30.9012	14.0285	24.5436
PCDHGB1	Pcdhgb1	ENSMUSG00000103037	230.401	-0.096738	-1.06935	0.0204019	0.68608	199.066	230.416	200.59	197.997	283.375	270.961
POGK	Pogk	ENSMUSG00000040596	2763.88	-0.0841111	-1.06003	0.0204046	0.68608	2505.49	2760.49	2714.78	2864.66	2812.24	2925.59
ABCA4	Abca4	ENSMUSG00000028125	121.351	0.0823049	1.05871	0.0204121	0.68608	188.77	123.638	99.3212	97.2816	95.3936	123.7
HCN1	Hcn1	ENSMUSG00000021730	940.692	0.100197	1.07192	0.0204448	0.686394	1108.59	819.38	1082.8	825.177	1010.05	798.157
CCT5	Cct5	ENSMUSG00000022234	3911.68	0.0794199	1.05659	0.0205755	0.687274	4013.08	4046.32	4077.04	3821.45	3891.5	3620.67
UBE2M	Ube2m	ENSMUSG00000005575	3197.78	-0.0796703	-1.05678	0.0206096	0.687274	3126.72	3026.87	3108.17	3378.53	3234.97	3311.42
FRMPD4	Frmpd4	ENSMUSG00000049176	2823.07	0.0872456	1.06234	0.0206113	0.687274	2836.7	2926.84	3051.69	2489.27	2789.8	2844.11
MRPL23	Mrpl23	ENSMUSG00000037772	453.396	-0.0991171	-1.07112	0.0206352	0.687274	441.035	402.384	434.287	470.385	486.321	485.963
TNC	Tnc	ENSMUSG00000028364	135.302	-0.0842099	-1.06011	0.020668	0.687274	96.9591	139.373	119.77	101.86	188.917	164.933
DNAJC19	Dnajc19	ENSMUSG00000027679	522.346	-0.0994434	-1.07136	0.0206813	0.687274	511.395	499.046	458.63	599.713	570.491	494.798
KRT17	Krt17	ENSMUSG00000035557	2.87247	-0.0207021	-1.01445	0.0207597	0.688553	0.858045	1.12398	0.973737	5.72245	5.61139	2.94523
RXFP3	Rxfp3	ENSMUSG00000060735	30.668	0.0573992	1.04059	0.0207666	0.688553	46.3344	31.4714	34.0808	27.4678	29.9274	14.7261
MID1IP1	Mid1ip1	ENSMUSG00000008035	1530.32	-0.0929836	-1.06657	0.0209012	0.691296	1596.82	1392.61	1381.73	1715.59	1545	1550.17
FAM166B	Fam166b	ENSMUSG00000042788	31.271	-0.0554155	-1.03916	0.0209468	0.691296	20.5931	23.6035	28.2384	46.9241	48.6321	19.6349
CSTF2T	Cstf2t	ENSMUSG00000053536	2656.03	0.0818193	1.05835	0.0209607	0.691296	2707.99	2826.81	2722.57	2483.54	2628	2567.26
CSNK1G2	Csnk1g2	ENSMUSG00000003345	5088.74	-0.0893098	-1.06386	0.0209689	0.691296	5259.82	4583.58	4765.47	5817.44	5032.48	5073.65
EFCAB3	Efcab3	ENSMUSG00000020690	18.2386	0.0454826	1.03203	0.0209983	0.691296	12.8707	22.4796	35.0545	16.0229	11.2228	11.7809
ATP5J2	Atp5j2	ENSMUSG00000038690	2184.54	-0.0884654	-1.06324	0.0210382	0.691296	2013.83	2229.97	2037.06	2313.01	2382.97	2130.38
FGFR1OP	Fgfr1op	ENSMUSG00000069135	498.677	0.0986946	1.0708	0.0210585	0.691296	492.518	564.237	529.713	461.229	455.458	488.908
RAB10	Rab10	ENSMUSG00000020671	4278.2	0.0772693	1.05502	0.0210752	0.691296	4324.55	4504.91	4426.61	4210.58	4144.01	4058.52
RAB6A	Rab6a	ENSMUSG00000030704	11211.8	0.082791	1.05906	0.0211014	0.691296	11873.6	10666.6	12330.4	11149.6	10705.6	10544.9
ARID1B	Arid1b	ENSMUSG00000069729	2845.34	-0.0817132	-1.05827	0.0211028	0.691296	2760.33	2836.92	2632.98	2903.57	3006.77	2931.48
SPATA13	Spata13	ENSMUSG00000021990	1353.62	-0.0990109	-1.07104	0.0211191	0.691296	1037.38	1472.41	1305.78	1334.48	1422.49	1549.19
INPPL1	Inppl1	ENSMUSG00000032737	1480.15	-0.0905128	-1.06475	0.0212478	0.693432	1401.19	1374.63	1466.45	1630.9	1428.1	1579.62
RAB1B	Rab1b	ENSMUSG00000024870	3599.27	-0.0800563	-1.05706	0.021263	0.693432	3528.28	3449.49	3443.13	3843.2	3772.73	3558.82
AXIN2	Axin2	ENSMUSG00000000142	731.767	-0.096933	-1.0695	0.0212675	0.693432	731.055	648.536	694.274	805.721	807.105	703.91
ANKRD45	Ankrd45	ENSMUSG00000044835	2093.01	0.085169	1.06081	0.0213914	0.693701	2233.49	2044.52	2243.49	2012.01	2025.71	1998.83
LNPEP	Lnpep	ENSMUSG00000023845	1591.16	0.0925293	1.06624	0.0213936	0.693701	1610.55	1723.06	1666.06	1424.89	1689.03	1433.34
PKMYT1	Pkmyt1	ENSMUSG00000023908	173.218	-0.0938477	-1.06721	0.0214799	0.695731	127.849	176.465	165.535	207.153	176.759	185.549
NTF4	Ntf5	ENSMUSG00000074121	2.75043	0.0179987	1.01255	0.0215684	0.69632	8.58045	0	5.84242	1.14449	0.935232	0
FOXF2	Foxf2	ENSMUSG00000038402	126.405	-0.0895689	-1.06405	0.0216455	0.697116	113.262	100.034	123.665	161.373	119.71	140.389
COL11A1	Col11a1	ENSMUSG00000027966	844.306	-0.0987776	-1.07087	0.0217003	0.697116	803.988	865.463	704.986	1027.75	778.113	885.532
ZNF787	Zfp787	ENSMUSG00000046792	370.305	-0.0991451	-1.07114	0.0217045	0.697116	367.243	334.946	335.939	375.393	407.761	400.551
ABI2	Abi2	ENSMUSG00000026782	7683.31	0.0789413	1.05624	0.021711	0.697116	7446.12	8054.43	8336.16	7411.72	7450.06	7401.36
ZNF771	Zfp771	ENSMUSG00000054716	946.27	-0.0928691	-1.06649	0.0217653	0.697116	904.38	936.274	864.678	939.626	1037.17	995.487
LGR5	Lgr5	ENSMUSG00000020140	153.353	0.0906667	1.06486	0.0217812	0.697116	210.221	152.861	145.087	123.605	144.026	144.316
KRAS	Kras	ENSMUSG00000030265	2773.15	0.0830995	1.05929	0.0218199	0.697116	2975.7	2740.26	2910.5	2769.67	2659.8	2582.97
KIAA2022	C77370	ENSMUSG00000046449	1217.95	0.091044	1.06514	0.0218352	0.697116	1259.61	1343.15	1218.14	1117.02	1227.02	1142.75
SCAND1	Scand1	ENSMUSG00000046229	361.077	-0.0989216	-1.07097	0.0218897	0.697116	339.786	360.797	303.806	397.138	431.142	333.793
MAL	Mal	ENSMUSG00000027375	10770.4	0.0906396	1.06484	0.0218903	0.697116	12008.3	10812.7	10932.1	10218	9135.34	11515.8
HRAS	Hras	ENSMUSG00000025499	4187.82	-0.0792489	-1.05647	0.0218974	0.697116	3949.58	4229.53	3954.35	4433.75	4226.31	4333.41
NUP133	Nup133	ENSMUSG00000039509	998.251	0.0907329	1.06491	0.0219662	0.698407	1027.94	1025.07	1075.98	948.782	941.778	969.962
ROMO1	Romo1	ENSMUSG00000067847	550.543	-0.0970969	-1.06962	0.0220269	0.69958	547.433	521.526	489.79	563.089	584.52	596.9
EPM2A	Epm2a	ENSMUSG00000055493	1025.34	0.0898526	1.06426	0.0220582	0.699818	1064.83	1068.9	1076.95	988.839	970.771	981.743
SHE	She	ENSMUSG00000046280	156.98	-0.0924611	-1.06619	0.0220949	0.700227	146.726	133.753	143.139	173.962	144.026	200.276
RPL37A	Rpl37a	ENSMUSG00000046330	2537.91	-0.0887135	-1.06342	0.0221261	0.700426	2361.34	2619.99	2310.68	2619.74	2830.95	2484.79
VIPR2	Vipr2	ENSMUSG00000011171	33.4527	0.0478353	1.03371	0.0221563	0.700426	78.9402	22.4796	25.3172	12.5894	28.9922	32.3975
DNAJC6	Dnajc6	ENSMUSG00000028528	8863.83	0.0791083	1.05636	0.0222124	0.700426	9099.57	8714.21	9688.68	8313.57	8865.06	8501.89
IKBKAP	Ikbkap	ENSMUSG00000028431	2481.97	0.086728	1.06196	0.0222171	0.700426	2436.85	2590.77	2722.57	2258.08	2361.46	2522.1
DPM3	Dpm3	ENSMUSG00000042737	233.557	-0.0976631	-1.07004	0.0223014	0.701481	238.537	206.812	198.642	256.366	250.642	250.344
ZWINT	Zwint	ENSMUSG00000019923	22098.2	0.0721368	1.05127	0.0224276	0.703556	22520.3	23094.4	22649.1	21999.4	21712.3	20613.7
COX1	mt-Co1	ENSMUSG00000064351	573510	-0.0870685	-1.06221	0.0224298	0.703556	553104	567307	529588	672364	547868	570827
ADCYAP1	Adcyap1	ENSMUSG00000024256	261.296	0.0887352	1.06344	0.0224391	0.703556	336.354	189.952	341.782	255.221	261.865	182.604
IMPAD1	Impad1	ENSMUSG00000066324	4356.72	0.0778995	1.05548	0.0225351	0.704465	4363.16	4616.18	4528.85	4304.43	4252.5	4075.21
RFX2	Rfx2	ENSMUSG00000024206	139.175	-0.0880603	-1.06294	0.0225613	0.704465	105.54	122.514	144.113	131.616	188.917	142.353
GHSR	Ghsr	ENSMUSG00000051136	1.27127	0.013464	1.00938	0.0225909	0.704465	3.43218	2.24796	1.94747	0	0	0
FAM181A	Fam181a	ENSMUSG00000096753	41.751	-0.0647348	-1.04589	0.0225989	0.704465	30.0316	41.5872	31.1596	51.502	58.9196	37.3062
CRHBP	Crhbp	ENSMUSG00000021680	317.009	0.097611	1.07	0.0226119	0.704465	349.224	306.846	368.073	343.347	286.181	248.381
AIF1L	Aif1l	ENSMUSG00000001864	314.426	-0.0984119	-1.07059	0.0226549	0.705059	307.18	295.606	271.673	367.381	341.36	303.359
ZDHHC18	Zdhhc18	ENSMUSG00000037553	1722.35	-0.0869801	-1.06214	0.0226908	0.705429	1747.84	1609.54	1595.95	1809.44	1722.7	1848.62
IDNK	Idnk	ENSMUSG00000050002	297.42	-0.0984954	-1.07066	0.0227215	0.705637	274.574	282.119	273.62	314.735	308.626	330.847
RPS24	Rps24	ENSMUSG00000025290	5347.97	-0.0833111	-1.05945	0.0228449	0.708723	4755.29	5543.46	5144.25	5572.52	5661.89	5410.38
TRNT1	Trnt1	ENSMUSG00000013736	819.99	0.0922208	1.06601	0.0230514	0.714374	833.162	860.968	883.179	777.109	796.817	768.705
PACS2	Pacs2	ENSMUSG00000021143	6529.08	-0.0767032	-1.05461	0.0231152	0.714774	6425.04	6188.63	6333.18	6450.34	6742.09	7035.17
CXCR4	Cxcr4	ENSMUSG00000045382	37.5543	-0.0626221	-1.04436	0.0231287	0.714774	35.1799	28.0995	28.2384	35.4792	56.1139	42.2149
IQCK	Iqck	ENSMUSG00000073856	55.2689	-0.0719997	-1.05117	0.0231372	0.714774	50.6247	39.3392	49.6606	69.8139	70.1424	52.0324
PPFIA2	Ppfia2	ENSMUSG00000053825	2325.35	0.0886163	1.06335	0.0231687	0.714997	2508.07	2285.05	2481.08	2240.91	2397.93	2039.08
KDM6A	Kdm6a	ENSMUSG00000037369	1174.42	0.0897203	1.06416	0.0231993	0.715122	1214.13	1272.34	1193.8	1110.16	1183.07	1073.04
ZNF366	Zfp366	ENSMUSG00000050919	109.97	-0.0822735	-1.05869	0.0232214	0.715122	71.2178	92.1662	125.612	120.171	112.228	138.426
ADGRA1	Adgra1	ENSMUSG00000025475	1539.57	0.0935058	1.06696	0.0234092	0.719399	1716.09	1422.96	1708.91	1342.49	1507.59	1539.37
ARHGEF3	Arhgef3	ENSMUSG00000021895	2469.48	0.0918232	1.06572	0.0234721	0.719431	2485.76	2575.03	2697.25	2295.85	2100.53	2662.49
MAP1B	Map1b	ENSMUSG00000052727	31974.9	0.0821567	1.0586	0.0235031	0.719431	31717.6	33107.9	34637.8	28100.7	32474.1	31811.4
RNF17	Rnf17	ENSMUSG00000000365	52.8677	0.0633683	1.0449	0.0235068	0.719431	47.1925	53.951	86.6626	51.502	52.373	25.5253
RPS21	Rps21	ENSMUSG00000039001	3589.65	-0.0888562	-1.06353	0.0235123	0.719431	3235.69	3645.06	3425.61	3460.94	4143.08	3627.54
TTC39B	Ttc39b	ENSMUSG00000038172	2603.13	0.0846505	1.06043	0.023578	0.719548	2519.22	2766.11	2831.63	2413.73	2591.53	2496.57
RGMA	Rgma	ENSMUSG00000070509	1494.1	-0.0917366	-1.06565	0.0236366	0.720364	1553.06	1449.93	1266.83	1606.86	1573.06	1514.83
NCAPD2	Ncapd2	ENSMUSG00000038252	968.936	-0.0900125	-1.06438	0.0236718	0.720691	929.263	892.439	954.262	1014.02	1021.27	1002.36
PPP1R17	Ppp1r17	ENSMUSG00000002930	4.39315	0.0242095	1.01692	0.0237422	0.721419	4.29023	11.2398	4.86868	1.14449	1.87046	2.94523
PCDH8	Pcdh8	ENSMUSG00000036422	457.471	0.0940692	1.06738	0.0237607	0.721419	654.688	438.352	401.18	398.282	490.061	362.263
YTHDC2	Ythdc2	ENSMUSG00000034653	1534.09	0.0882877	1.06311	0.0237693	0.721419	1503.3	1664.61	1633.93	1408.87	1549.68	1444.14
SCAI	Scai	ENSMUSG00000035236	2627.64	0.0854394	1.06101	0.0238237	0.722324	2496.91	2813.32	2889.08	2496.13	2553.18	2517.19
GRM8	Grm8	ENSMUSG00000024211	422.003	0.097398	1.06984	0.0240722	0.729108	477.073	414.748	453.761	393.704	365.676	427.058
LDHA	Ldha	ENSMUSG00000063229	7954.63	0.0800964	1.05709	0.0241095	0.729448	8676.55	7720.61	8306.95	7814.58	7897.1	7312.02
ATP2A2	Atp2a2	ENSMUSG00000029467	34371.1	0.0777459	1.05537	0.0242079	0.730959	34520.9	34563.5	37495.7	31297.2	33871.3	34477.8
VCAN	Vcan	ENSMUSG00000021614	1274.83	-0.0950134	-1.06808	0.0242714	0.732126	1270.76	1189.17	1159.72	1187.98	1556.23	1285.1
CACNA2D1	Cacna2d1	ENSMUSG00000040118	6201.58	0.0814281	1.05806	0.0243547	0.733886	6431.05	5936.85	6912.56	6047.48	5951.82	5929.73
ARL13A	Arl13a	ENSMUSG00000052549	3.61383	0.0209167	1.0146	0.0244129	0.734259	0.858045	8.99183	7.7899	1.14449	0.935232	1.96349
RAI1	Rai1	ENSMUSG00000062115	3827.95	-0.0868433	-1.06204	0.0244171	0.734259	3612.37	3709.13	3688.52	3624.6	3907.4	4425.7
TMEM128	Tmem128	ENSMUSG00000067365	519.493	0.0954136	1.06837	0.0244935	0.735222	550.865	524.898	568.662	484.119	497.543	490.871
VANGL2	Vangl2	ENSMUSG00000026556	424.161	-0.096624	-1.06927	0.0245303	0.735222	411.862	387.773	395.337	472.674	441.429	435.894
SCRG1	Scrg1	ENSMUSG00000031610	391.551	-0.0971926	-1.06969	0.0245822	0.735222	344.076	427.112	324.254	422.317	414.308	417.241
KLF2	Klf2	ENSMUSG00000055148	320.709	-0.0923387	-1.0661	0.0246299	0.735222	382.688	248.399	239.539	397.138	302.08	354.409
SLC38A10	Slc38a10	ENSMUSG00000061306	2758.57	-0.0800794	-1.05708	0.024721	0.735222	2717.43	2721.15	2544.37	2810.87	2830.01	2927.56
MAP1LC3A	Map1lc3a	ENSMUSG00000027602	3693.66	-0.0811913	-1.05789	0.0247215	0.735222	3783.98	3394.42	3496.69	3964.51	3804.52	3717.86
PALM	Palm	ENSMUSG00000035863	6709.46	-0.0793195	-1.05652	0.0247385	0.735222	6805.16	6317.88	6300.08	7357.92	6725.25	6750.46
DSTN	Dstn	ENSMUSG00000015932	4180.06	0.0789178	1.05623	0.0247883	0.735222	4421.51	4140.74	4408.11	4225.46	3964.45	3920.1
LHPP	Lhpp	ENSMUSG00000030946	402.586	-0.0965122	-1.06919	0.0248399	0.735222	374.966	378.781	380.731	439.484	430.207	411.35
NPHP4	Nphp4	ENSMUSG00000039577	868.603	-0.0945324	-1.06772	0.0248604	0.735222	791.118	805.893	870.521	838.911	876.312	1028.87
MDH1	Mdh1	ENSMUSG00000020321	17663.6	0.0699981	1.04972	0.0248623	0.735222	18143.4	18056.7	18309.2	17261.2	17586.1	16624.8
TRIM23	Trim23	ENSMUSG00000021712	2216.57	0.0828933	1.05914	0.0248726	0.735222	2176	2339	2386.63	2190.55	2122.98	2084.24
ME1	Me1	ENSMUSG00000032418	1475.18	0.0865614	1.06184	0.024875	0.735222	1610.55	1481.4	1514.16	1472.96	1410.33	1361.68
COX10	Cox10	ENSMUSG00000042148	703.763	-0.0940092	-1.06733	0.0248752	0.735222	678.714	637.296	685.511	678.682	768.761	773.613
NALCN	Nalcn	ENSMUSG00000000197	4382.48	0.0798407	1.0569	0.0248843	0.735222	4290.23	4661.14	4663.23	4035.47	4331.99	4312.8
TPT1	Tpt1	ENSMUSG00000060126	12581.3	-0.0708196	-1.05031	0.0248916	0.735222	12217.7	12524.5	11902	13097.5	13030.6	12715.5
TP53TG5	Trp53tg5	ENSMUSG00000017720	16.5528	0.042588	1.02996	0.0249192	0.735222	11.1546	26.9755	26.2909	8.01143	12.158	14.7261
ATHL1	Athl1	ENSMUSG00000062031	175.684	-0.0921595	-1.06596	0.0250503	0.737491	185.338	152.861	139.244	207.153	189.852	179.659
PXDN	Pxdn	ENSMUSG00000020674	4085.96	-0.0899366	-1.06432	0.0250667	0.737491	3804.57	3976.64	3922.21	3824.88	4094.44	4893.01
CHP1	Chp1	ENSMUSG00000014077	4094.05	0.0763043	1.05431	0.0250762	0.737491	4297.09	4074.42	4310.73	4002.28	4000.92	3878.87
TRHDE	Trhde	ENSMUSG00000050663	669.57	0.0950946	1.06814	0.0251637	0.739325	697.591	651.908	769.252	652.359	582.649	663.658
GCC2	Gcc2	ENSMUSG00000038039	3047.01	0.0775336	1.05521	0.025226	0.740416	3076.95	3220.2	3152.96	2894.41	3001.16	2936.39
DAAM2	Daam2	ENSMUSG00000040260	4384.71	-0.0819883	-1.05848	0.0252959	0.741078	4351.15	4078.92	4236.73	4186.54	4703.28	4751.64
DHRS9	Dhrs9	ENSMUSG00000027068	6.20133	0.0273703	1.01915	0.0253439	0.741078	12.0126	12.3638	2.92121	2.28898	4.67616	2.94523
SLC4A3	Slc4a3	ENSMUSG00000006576	6273.45	-0.0779744	-1.05553	0.0253543	0.741078	6296.34	6075.1	5807.37	6798.27	6215.55	6448.09
CTDSP2	Ctdsp2	ENSMUSG00000078429	3750.59	-0.0780706	-1.05561	0.0253931	0.741078	3497.39	3573.13	3799.52	3797.42	3931.71	3904.39
MARCH4	March4	ENSMUSG00000039372	1066.08	-0.0933565	-1.06685	0.0253997	0.741078	966.159	1105.99	964.973	1002.57	1152.21	1204.6
SIPA1L3	Sipa1l3	ENSMUSG00000030583	2495.24	-0.0813977	-1.05804	0.025468	0.741844	2539.81	2363.73	2306.78	2544.2	2607.43	2609.47
C5orf63	C330018D20Rik	ENSMUSG00000024592	350.479	0.0964592	1.06915	0.0254952	0.741844	372.392	377.657	368.073	329.613	329.202	325.939
SYBU	Sybu	ENSMUSG00000022340	2418.21	0.082838	1.0591	0.0255036	0.741844	2423.98	2461.51	2645.64	2214.59	2385.78	2377.78
VWA5B2	Vwa5b2	ENSMUSG00000046613	1776.99	-0.093614	-1.06704	0.0255289	0.741844	1836.22	1448.81	1764.41	2060.08	1727.37	1825.06
PPP1R1B	Ppp1r1b	ENSMUSG00000061718	25045.4	-0.0916823	-1.06561	0.0255521	0.741844	21063.3	27626.3	22819.5	24935	25065.1	28763.1
ITFG1	Itfg1	ENSMUSG00000031703	7232.8	0.0712508	1.05063	0.0255928	0.742294	7358.6	7402.52	7577.62	6928.74	7005.82	7123.53
KY	Ky	ENSMUSG00000035606	213.315	-0.0948421	-1.06795	0.0256883	0.743719	190.486	200.068	198.642	216.309	252.513	221.874
DR1	Dr1	ENSMUSG00000029265	1071.55	0.0886134	1.06335	0.0257079	0.743719	1073.41	1103.75	1179.2	1022.03	1005.37	1045.56
TMEM30A	Tmem30a	ENSMUSG00000032328	11745.1	0.0747438	1.05317	0.0257445	0.743719	11422.3	12272.7	12660.5	11369.4	11451	11295
CMPK2	Cmpk2	ENSMUSG00000020638	763.828	0.0914978	1.06548	0.0258098	0.743719	786.827	837.364	778.016	748.496	712.647	719.617
ITGAM	Itgam	ENSMUSG00000030786	937.016	-0.090501	-1.06474	0.0258243	0.743719	833.162	925.034	923.103	972.816	955.807	1012.18
TMEM178A	Tmem178	ENSMUSG00000024245	1585.83	0.0937816	1.06716	0.025867	0.743719	1784.73	1380.25	1841.34	1493.56	1516.95	1498.14
EIF4A2	Eif4a2	ENSMUSG00000022884	16112.1	0.0744488	1.05296	0.0258866	0.743719	16223.9	16498.9	17136.8	16464.6	15169.5	15178.7
MEIS3	Meis3	ENSMUSG00000041420	1049.78	-0.0890438	-1.06366	0.0258902	0.743719	1030.51	973.365	1002.95	1150.21	1037.17	1104.46
NTSR1	Ntsr1	ENSMUSG00000027568	189.509	0.091132	1.06521	0.0258949	0.743719	182.764	192.2	247.329	147.639	178.629	188.495
CD47	Cd47	ENSMUSG00000055447	3090.82	0.0828126	1.05908	0.0261141	0.747733	2979.99	3301.12	3346.73	2896.7	3112.45	2907.92
AHI1	Ahi1	ENSMUSG00000019986	6717.88	0.0833735	1.05949	0.0261963	0.748251	7279.66	7387.91	6263.08	6631.17	6484.9	6260.57
CXXC1	Cxxc1	ENSMUSG00000024560	1713.25	-0.0837657	-1.05978	0.0262053	0.748251	1713.52	1561.21	1663.14	1772.81	1752.62	1816.22
RNF128	Rnf128	ENSMUSG00000031438	435.277	0.096059	1.06885	0.0263172	0.749443	511.395	459.707	420.654	368.526	449.846	401.533
GBA2	Gba2	ENSMUSG00000028467	3083.22	-0.0791519	-1.0564	0.0263229	0.749443	3028.04	2907.73	2989.37	3131.32	3086.26	3356.58
BMP3	Bmp3	ENSMUSG00000029335	619.882	0.0959678	1.06878	0.0263722	0.749443	603.206	602.452	782.884	551.644	670.561	508.543
CCL27	Gm13306	ENSMUSG00000073877	63.0539	-0.0658554	-1.04671	0.0264055	0.749443	65.2114	33.7194	58.4242	48.0686	76.689	96.2108
CCDC92B	Ccdc92b	ENSMUSG00000069814	1451.08	-0.0868487	-1.06205	0.0264135	0.749443	1331.69	1400.48	1437.24	1559.94	1411.26	1565.88
MFAP1	Mfap1b	ENSMUSG00000048222	522.842	0.0941504	1.06744	0.0264433	0.749443	537.136	569.857	547.24	512.731	490.997	479.09
DDN	Ddn	ENSMUSG00000059213	34814.8	-0.0825228	-1.05887	0.0264509	0.749443	36623.9	32644.8	31219	38512.1	35081.5	34807.7
PTBP1	Ptbp1	ENSMUSG00000006498	952.353	-0.0905911	-1.06481	0.0266628	0.753112	948.998	907.051	866.626	922.459	1037.17	1031.81
FHOD3	Fhod3	ENSMUSG00000034295	1412.76	0.095466	1.06841	0.0267494	0.753112	1655.17	1175.68	1663.14	1408.87	1351.41	1222.27
TTBK1	Ttbk1	ENSMUSG00000015599	4417.1	-0.0758311	-1.05397	0.0267532	0.753112	4444.67	4125	4247.44	4577.96	4641.56	4465.95
ADRB1	Adrb1	ENSMUSG00000035283	673.687	-0.0925326	-1.06624	0.0268118	0.753112	652.972	640.668	624.165	721.029	742.574	660.713
ZDHHC15	Zdhhc15	ENSMUSG00000033906	330.38	0.0957205	1.0686	0.0268633	0.753112	356.089	341.689	358.335	310.157	326.396	289.614
GPR20	Gpr20	ENSMUSG00000045281	7.8624	-0.0312396	-1.02189	0.0268995	0.753112	6.86436	3.37194	3.89495	13.7339	6.54662	12.7627
FCGR2A	Fcgr3	ENSMUSG00000059498	325.509	-0.0956601	-1.06855	0.0269627	0.753112	318.335	304.598	289.2	342.202	360.999	337.72
WNT7A	Wnt7a	ENSMUSG00000030093	357.077	-0.095585	-1.0685	0.0269942	0.753112	316.619	349.557	331.071	437.195	351.647	356.373
MRPS21	Mrps21	ENSMUSG00000054312	770.623	-0.0911723	-1.06524	0.0269971	0.753112	726.764	762.057	710.828	849.211	806.17	768.705
CSPG4	Cspg4	ENSMUSG00000032911	805.193	-0.094011	-1.06733	0.0270254	0.753112	762.802	825	697.196	748.496	906.24	891.422
RBM46	Rbm46	ENSMUSG00000033882	11.6061	0.0365443	1.02565	0.0270992	0.753112	18.877	7.86785	19.4747	9.15592	9.35232	4.90871
SPI1	Spi1	ENSMUSG00000002111	111.621	-0.0844153	-1.06026	0.0271293	0.753112	117.552	91.0423	88.6101	135.05	120.645	116.827
OAZ1	Oaz1	ENSMUSG00000035242	5792.93	-0.0736327	-1.05236	0.0271306	0.753112	5664.81	5718.8	5452.93	6155.07	5946.2	5819.77
TACSTD2	Tacstd2	ENSMUSG00000051397	4.08465	-0.0230497	-1.01611	0.0271355	0.753112	2.57414	1.12398	1.94747	3.43347	5.61139	9.81743
VPS72	Vps72	ENSMUSG00000008958	725.768	-0.0932185	-1.06675	0.0271399	0.753112	766.234	630.552	663.115	774.82	766.89	752.997
MYOC	Myoc	ENSMUSG00000026697	111.782	-0.0689335	-1.04894	0.0271748	0.753112	149.3	67.4387	66.2141	92.7037	167.406	127.627
CDC42EP4	Cdc42ep4	ENSMUSG00000041598	1086.27	-0.0879531	-1.06286	0.0272329	0.753112	1063.98	990.225	1060.4	1134.19	1084.87	1183.98
OXTR	Oxtr	ENSMUSG00000049112	153.824	0.0890216	1.06365	0.0272377	0.753112	194.776	142.745	167.483	145.35	144.961	127.627
C17orf97	1700016K19Rik	ENSMUSG00000053783	45.6877	-0.0645142	-1.04573	0.0272452	0.753112	39.4701	30.3474	43.8182	53.791	65.4662	41.2332
ATP6V1C1	Atp6v1c1	ENSMUSG00000022295	5980.7	0.0769114	1.05476	0.0272561	0.753112	6181.36	5977.32	6380.9	6113.86	5653.48	5577.28
FEM1B	Fem1b	ENSMUSG00000032244	4538.57	0.0765866	1.05452	0.0272933	0.753112	4538.2	4694.86	4837.52	4195.7	4523.72	4441.4
GIGYF1	Gigyf1	ENSMUSG00000029714	3365	-0.0784211	-1.05586	0.0272974	0.753112	3251.99	3188.73	3302.92	3613.15	3291.08	3542.13
PLCL1	Plcl1	ENSMUSG00000038349	1266.93	0.0911818	1.06524	0.0273818	0.75473	1396.04	1304.94	1286.31	1107.87	1360.76	1145.69
ARAP1	Arap1	ENSMUSG00000032812	705.128	-0.0934013	-1.06688	0.0274199	0.755074	737.919	645.164	617.349	725.607	716.388	788.339
SARNP	Sarnp	ENSMUSG00000078427	744.579	0.0922837	1.06606	0.0275656	0.757183	795.408	825	727.381	747.352	713.582	658.749
NUDT11	Nudt11	ENSMUSG00000073295	925.411	0.0909442	1.06507	0.0275737	0.757183	950.714	1018.32	942.577	906.436	934.297	800.12
HNF1B	Hnf1b	ENSMUSG00000020679	23.3247	-0.0511502	-1.03609	0.0276373	0.757907	15.4448	22.4796	16.5535	24.0343	28.057	33.3793
PSMG4	Psmg4	ENSMUSG00000071451	153.147	-0.0903992	-1.06466	0.0276516	0.757907	135.571	146.117	136.323	161.373	181.435	158.061
AGRN	Agrn	ENSMUSG00000041936	8065.16	-0.0756586	-1.05384	0.0277957	0.759212	8229.51	7342.95	7829.82	8425.73	8192.63	8370.34
TTC3	Ttc3	ENSMUSG00000040785	28307.2	0.0699392	1.04967	0.0278143	0.759212	28090.7	29614.6	29671.7	27241.1	28302	26923.3
MGAT5B	Mgat5b	ENSMUSG00000043857	3926.3	-0.0751727	-1.05349	0.0278283	0.759212	3696.46	3900.21	3803.42	4013.73	3979.41	4164.55
TRAPPC13	Trappc13	ENSMUSG00000021711	1928.98	0.0819908	1.05848	0.0278895	0.75998	1920.31	2043.39	2041.93	1883.83	1777.88	1906.54
NPY1R	Npy1r	ENSMUSG00000036437	574.103	0.0949039	1.06799	0.0279673	0.75998	658.121	544.006	625.139	606.58	541.499	469.273
GAREM2	Gareml	ENSMUSG00000044576	427.785	-0.0950131	-1.06808	0.0279879	0.75998	358.663	458.583	384.626	469.241	429.271	466.328
TOP2A	Top2a	ENSMUSG00000020914	235.237	-0.0870024	-1.06216	0.027996	0.75998	246.259	196.696	191.826	225.464	346.971	204.203
AGPAT2	Agpat2	ENSMUSG00000026922	24.6815	-0.0526434	-1.03716	0.0280301	0.75998	23.1672	19.1076	15.5798	30.9012	30.8626	28.4705
TNFSF13B	Tnfsf13b	ENSMUSG00000031497	18.4162	-0.046711	-1.03291	0.0280605	0.75998	11.1546	16.8597	13.6323	22.8898	23.3808	22.5801
DHRS3	Dhrs3	ENSMUSG00000066026	471.221	-0.0949037	-1.06799	0.028089	0.75998	527.698	392.268	395.337	516.165	525.6	470.255
TUBB4A	Tubb4a	ENSMUSG00000062591	23760.5	-0.0703726	-1.04999	0.0282123	0.761138	22830.9	22394.1	23975.3	24350.2	23921.4	25091.4
PATZ1	Patz1	ENSMUSG00000020453	853.925	-0.0883623	-1.06316	0.0282455	0.761138	820.291	795.777	830.598	877.824	897.823	901.24
NDUFAB1	Ndufab1	ENSMUSG00000030869	1768.05	0.0821208	1.05857	0.0282569	0.761138	1836.22	1908.52	1760.52	1748.78	1665.65	1688.6
KPNA6	Kpna6	ENSMUSG00000003731	3306.54	0.0751659	1.05348	0.0282925	0.761138	3441.62	3387.67	3411	3206.86	3277.99	3114.09
AGMO	Agmo	ENSMUSG00000050103	175.363	-0.0915593	-1.06552	0.0282947	0.761138	168.177	160.729	151.903	194.563	201.075	175.732
MBD6	Mbd6	ENSMUSG00000025409	2538.43	-0.0861216	-1.06151	0.0283074	0.761138	2697.69	2268.19	2326.26	2636.9	2543.83	2757.72
MAPK8IP1	Mapk8ip1	ENSMUSG00000027223	13136.7	-0.0755604	-1.05377	0.028313	0.761138	13620.6	12380.6	12120.1	13556.5	13343	13799.4
DNAJC10	Dnajc10	ENSMUSG00000027006	2405.92	0.0790119	1.05629	0.0283873	0.761997	2419.69	2555.93	2496.66	2408.01	2270.74	2284.52
CANX	Canx	ENSMUSG00000020368	10349.8	0.0741109	1.05271	0.0284048	0.761997	10396.9	10808.2	10829.9	9467.22	10448.4	10148.3
RSPO1	Rspo1	ENSMUSG00000028871	169.112	-0.0886625	-1.06338	0.0284473	0.761997	169.893	143.869	144.113	222.031	158.054	176.714
DNAH10	Dnah10	ENSMUSG00000038011	183.819	-0.0889893	-1.06362	0.0284744	0.761997	197.35	153.985	148.008	191.13	234.743	177.695
GSN	Gsn	ENSMUSG00000026879	2930.54	-0.0782117	-1.05571	0.0284896	0.761997	2940.52	2711.04	2834.55	2940.19	3090.01	3066.96
ST8SIA5	St8sia5	ENSMUSG00000025425	861.323	0.0944371	1.06765	0.0285004	0.761997	1068.27	744.074	926.024	802.287	837.968	789.321
CREG2	Creg2	ENSMUSG00000050967	3334.95	0.0873845	1.06244	0.0285273	0.762022	3460.5	3156.13	3822.89	3389.98	3254.61	2925.59
FXYD6	Fxyd6	ENSMUSG00000066705	2218.48	0.081098	1.05782	0.0287319	0.764681	2273.82	2246.83	2381.76	2134.47	2240.82	2033.19
STEAP2	Steap2	ENSMUSG00000015653	417.605	0.093913	1.06726	0.0287801	0.764681	547.433	430.484	366.125	375.393	398.409	387.788
OPCML	Opcml	ENSMUSG00000062257	4810.36	0.083587	1.05965	0.0287901	0.764681	5157.71	4557.73	5281.55	4912.15	4629.4	4323.6
GALNTL6	Galntl6	ENSMUSG00000096914	346.952	0.0942794	1.06753	0.0287942	0.764681	345.792	356.301	412.864	291.845	306.756	368.154
TMOD4	Tmod4	ENSMUSG00000005628	11.6933	0.0379237	1.02664	0.0288005	0.764681	14.5868	17.9837	13.6323	5.72245	8.41709	9.81743
TSPAN2	Tspan2	ENSMUSG00000027858	5262.96	0.0832275	1.05939	0.0288046	0.764681	5404.83	5499.63	5501.61	5046.06	4561.13	5564.52
SDHA	Sdha	ENSMUSG00000021577	11401.9	0.0689482	1.04895	0.0288146	0.764681	11889.9	11532	11752	11237.7	10787.9	11211.5
COL24A1	Col24a1	ENSMUSG00000028197	452.538	-0.0943072	-1.06755	0.0288348	0.764681	449.616	367.541	443.05	548.211	401.214	505.598
COPB1	Copb1	ENSMUSG00000030754	1895.9	0.0826103	1.05893	0.0288635	0.764753	1875.69	2064.75	1968.9	1756.79	1811.54	1897.71
NUPR1	Nupr1	ENSMUSG00000030717	144.552	-0.0872731	-1.06236	0.0289215	0.765599	139.003	132.629	118.796	187.696	146.831	142.353
TRIM66	Trim66	ENSMUSG00000031026	1413.1	0.0885925	1.06333	0.0290226	0.767586	1501.58	1313.93	1615.43	1349.35	1371.99	1326.33
SLC30A9	Slc30a9	ENSMUSG00000029221	4780.03	0.0734328	1.05222	0.0291417	0.770042	4846.24	4928.65	5012.8	4721.02	4461.06	4710.4
TSN	Tsn	ENSMUSG00000026374	2659.12	0.0778334	1.05543	0.0293041	0.773639	2647.07	2826.81	2779.05	2642.63	2521.38	2537.81
CD160	Cd160	ENSMUSG00000038304	27.5747	0.0542489	1.03832	0.0293695	0.774671	31.7477	33.7194	34.0808	27.4678	16.8342	21.5983
DDIT4	Ddit4	ENSMUSG00000020108	1786.26	0.0925275	1.06624	0.0294097	0.775034	1948.62	1982.7	1718.65	1548.49	2003.27	1515.81
HSP90B1	Hsp90b1	ENSMUSG00000020048	6690.93	0.0778862	1.05547	0.0294521	0.77537	6883.24	6909.1	6976.82	5939.9	6842.16	6594.37
HIF3A	Hif3a	ENSMUSG00000004328	236.472	0.0830921	1.05929	0.0295089	0.77537	192.202	310.218	285.305	170.529	174.888	285.687
EVC2	Evc2	ENSMUSG00000050248	337.053	-0.0929104	-1.06652	0.0295278	0.77537	362.095	249.523	320.359	375.393	389.992	324.957
PPDPF	Ppdpf	ENSMUSG00000016344	975.102	-0.0863737	-1.0617	0.0296485	0.776703	954.146	929.53	915.313	1044.92	1006.31	1000.4
UQCR11	Uqcr11	ENSMUSG00000020163	1870.76	-0.0815564	-1.05816	0.029677	0.776703	1855.09	1851.19	1694.3	1953.64	1967.73	1902.62
TOP1	Top1	ENSMUSG00000070544	3006.78	0.0804524	1.05735	0.0296843	0.776703	2883.89	3251.67	3219.17	2816.59	2951.59	2917.74
TFAM	Tfam	ENSMUSG00000003923	876.249	0.0890942	1.0637	0.0297475	0.777121	852.897	975.613	925.05	822.888	823.004	858.043
UBE2S	Ube2s	ENSMUSG00000060860	1474.34	-0.0855995	-1.06113	0.0297531	0.777121	1504.15	1338.66	1391.47	1629.75	1491.69	1490.29
FAM110C	Fam110c	ENSMUSG00000036136	2.40229	0.0169853	1.01184	0.02981	0.777917	6.86436	4.49591	0.973737	1.14449	0.935232	0
KRT20	Krt20	ENSMUSG00000035775	143.298	-0.0876064	-1.06261	0.0298482	0.778222	139.003	123.638	125.612	175.107	139.35	157.079
VEGFB	Vegfb	ENSMUSG00000024962	1579.49	-0.0841202	-1.06004	0.0299691	0.779991	1627.71	1470.16	1446.97	1685.83	1606.73	1639.51
PHC2	Phc2	ENSMUSG00000028796	3012.56	-0.0760117	-1.0541	0.0300616	0.781708	2959.4	2844.79	2931.92	3130.18	3009.58	3199.5
ARID1A	Arid1a	ENSMUSG00000007880	5815.48	-0.0751582	-1.05348	0.0301699	0.781777	5697.42	5615.4	5566.85	5624.02	6206.2	6183.02
MAF	Maf	ENSMUSG00000055435	540.959	-0.0926995	-1.06636	0.0301707	0.781777	538.852	508.038	485.895	525.321	617.253	570.393
DNAJA1	Dnaja1	ENSMUSG00000028410	7610.62	0.0725667	1.05159	0.0301821	0.781777	7657.2	7854.36	8025.54	7143.91	7711.92	7270.79
ABCB7	Abcb7	ENSMUSG00000031333	1497.69	0.0846717	1.06045	0.0302286	0.781777	1448.38	1652.25	1579.4	1415.73	1478.6	1411.75
PTGS2	Ptgs2	ENSMUSG00000032487	326.344	0.0637343	1.04517	0.0302473	0.781777	531.13	301.226	307.701	257.51	238.484	322.012
SMIM1	Smim1	ENSMUSG00000078350	268.915	-0.0933076	-1.06681	0.0302994	0.781777	253.123	236.035	259.988	283.833	270.282	310.231
TECR	Tecr	ENSMUSG00000031708	7605.11	-0.0744268	-1.05294	0.0304221	0.781777	7395.49	7281.13	7408.19	7389.97	8284.28	7871.61
C1QL3	C1ql3	ENSMUSG00000049630	518.714	0.0934626	1.06693	0.0304234	0.781777	565.452	446.219	649.483	508.153	503.155	439.821
ADCY5	Adcy5	ENSMUSG00000022840	38565.6	-0.0880633	-1.06294	0.0304477	0.781777	32420.4	41943.5	36065.3	37206.2	39724.9	44033.1
FAM63B	Fam63b	ENSMUSG00000042444	2650.92	0.0765383	1.05448	0.0304613	0.781777	2654.79	2744.76	2821.89	2532.76	2543.83	2607.51
EDIL3	Edil3	ENSMUSG00000034488	3889.85	0.0735783	1.05232	0.0304709	0.781777	4061.13	3962.02	4014.72	3639.48	3805.46	3856.29
ALDH8A1	Aldh8a1	ENSMUSG00000037542	4.0179	-0.0226204	-1.0158	0.0304803	0.781777	2.57414	1.12398	1.94747	6.86694	3.74093	7.85394
SERPIND1	Serpind1	ENSMUSG00000022766	68.2001	-0.0734866	-1.05226	0.0306019	0.781777	66.0695	57.3229	53.5555	86.9812	79.4947	65.7768
RNF44	Rnf44	ENSMUSG00000034928	5854.03	-0.0712576	-1.05063	0.0306045	0.781777	5819.26	5513.11	5702.2	5975.38	6149.15	5965.07
GZMA	Gzma	ENSMUSG00000023132	1.36567	0.0120905	1.00842	0.0306756	0.781777	2.57414	5.61989	0	0	0	0
IL1RN	Il1rn	ENSMUSG00000026981	35.2582	0.0462259	1.03256	0.0307735	0.782791	84.9465	23.6035	22.3959	28.6122	20.5751	31.4158
INPP4A	Inpp4a	ENSMUSG00000026113	5464.59	0.0766152	1.05454	0.030803	0.782791	5320.74	5728.92	5900.85	5049.49	5425.28	5362.28
ZIC3	Zic3	ENSMUSG00000067860	116.308	0.0796283	1.05675	0.0308277	0.782791	166.461	112.398	109.059	119.027	89.7823	101.12
CACNA1H	Cacna1h	ENSMUSG00000024112	4526.77	-0.0829612	-1.05919	0.0308485	0.782791	4538.2	4374.52	4132.54	4492.12	4418.04	5205.2
SLC9A1	Slc9a1	ENSMUSG00000028854	2593.94	-0.0782763	-1.05576	0.0309179	0.783292	2538.1	2536.82	2435.32	2541.91	2763.61	2747.9
RBMS1	Rbms1	ENSMUSG00000026970	1516.63	-0.0913723	-1.06538	0.0309215	0.783292	1243.31	1549.97	1520	1492.41	1493.57	1800.52
TLE2	Tle2	ENSMUSG00000034771	935.612	-0.0909119	-1.06504	0.0310507	0.785431	987.61	798.025	873.442	1047.21	910.916	996.469
ADCY7	Adcy7	ENSMUSG00000031659	301.498	0.0931916	1.06673	0.0310594	0.785431	320.909	337.194	307.701	263.233	281.505	298.45
ASNS	Asns	ENSMUSG00000029752	2547.09	0.0764412	1.05441	0.031222	0.788219	2706.27	2594.14	2596.96	2507.58	2481.17	2396.43
NGFR	Ngfr	ENSMUSG00000000120	86.1899	0.0617904	1.04376	0.0312346	0.788219	163.887	85.4224	52.5818	64.0914	59.8548	91.3021
EFNA2	Efna2	ENSMUSG00000003070	192.122	-0.0900533	-1.06441	0.03125	0.788219	192.202	173.093	162.614	195.708	195.463	233.655
FRMD8	Frmd8	ENSMUSG00000024816	966.822	-0.0858507	-1.06131	0.0313036	0.788892	960.153	903.679	911.418	1002.57	992.281	1030.83
EGLN2	Egln2	ENSMUSG00000058709	2124.55	-0.077642	-1.05529	0.0313554	0.789169	2118.51	2016.42	2016.61	2206.58	2214.63	2174.56
CCL28	Ccl28	ENSMUSG00000074715	120.699	0.0718267	1.05105	0.031395	0.789169	169.035	138.249	103.216	135.05	59.8548	118.791
TLR3	Tlr3	ENSMUSG00000031639	423.535	-0.0925507	-1.06625	0.0314382	0.789536	409.288	399.012	387.547	479.541	435.818	430.003
MROH2A	Mroh2a	ENSMUSG00000079429	99.8317	-0.081031	-1.05777	0.0314633	0.789536	94.385	88.7943	82.7676	127.038	101.94	104.065
FOXC2	Foxc2	ENSMUSG00000046714	6.95084	-0.0283082	-1.01982	0.0315693	0.790543	6.00632	3.37194	2.92121	4.57796	14.0285	10.7992
DNPEP	Dnpep	ENSMUSG00000026209	1223.34	-0.0837272	-1.05975	0.0315841	0.790543	1123.18	1219.52	1180.17	1272.67	1247.6	1296.88
ELMO1	Elmo1	ENSMUSG00000041112	5189.08	0.0732983	1.05212	0.0316763	0.791022	5272.69	5594.04	5192.94	4909.86	5152.19	5012.78
RTN4	Rtn4	ENSMUSG00000020458	19380	0.0681398	1.04836	0.0317456	0.791022	19740.2	19483	20549.7	19285.8	18866.4	18354.7
GPR26	Gpr26	ENSMUSG00000040125	7774.4	0.0841786	1.06008	0.0317733	0.791022	8684.28	7049.59	8542.59	7497.55	7739.04	7133.34
CXCR6	Cxcr6	ENSMUSG00000048521	4.16149	0.0228252	1.01595	0.0317767	0.791022	5.14827	8.99183	4.86868	1.14449	1.87046	2.94523
PSEN2	Psen2	ENSMUSG00000010609	413.697	-0.0922382	-1.06602	0.0317901	0.791022	398.133	381.029	390.468	439.484	447.976	425.095
RAI14	Rai14	ENSMUSG00000022246	459.567	0.092817	1.06645	0.0318177	0.791022	453.906	473.195	539.45	386.838	418.049	485.963
XYLT1	Xylt1	ENSMUSG00000030657	651.241	0.0908971	1.06503	0.0318236	0.791022	741.351	655.279	659.22	573.389	651.857	626.352
EFR3A	Efr3a	ENSMUSG00000015002	2960.96	0.0875439	1.06256	0.0318568	0.791022	3267.44	2635.73	3381.79	2785.69	2941.3	2753.79
GP2	Gp2	ENSMUSG00000030954	2.25032	-0.0166685	-1.01162	0.0318822	0.791022	0.858045	1.12398	0	5.72245	1.87046	3.92697
PDIA3	Pdia3	ENSMUSG00000027248	5492.93	0.0751949	1.0535	0.0319842	0.791022	5876.75	5537.84	5605.8	5155.93	5631.03	5150.22
TMEM240	Tmem240	ENSMUSG00000084845	1420.53	-0.083316	-1.05945	0.0320006	0.791022	1357.43	1319.55	1412.89	1476.39	1402.85	1554.1
FIGNL2	Fignl2	ENSMUSG00000095440	51.118	-0.0653323	-1.04633	0.0320028	0.791022	41.1862	33.7194	54.5293	51.502	57.0491	68.722
UHRF1	Uhrf1	ENSMUSG00000001228	106.967	-0.0806349	-1.05748	0.0320051	0.791022	99.5332	98.9101	87.6363	100.715	143.09	111.919
CD68	Cd68	ENSMUSG00000018774	328.043	-0.0927231	-1.06638	0.0320234	0.791022	330.347	294.482	295.042	358.225	355.388	334.774
KCND3	Kcnd3	ENSMUSG00000040896	1929.35	0.0915565	1.06552	0.0320336	0.791022	2393.09	1881.54	1829.65	1678.97	2064.99	1727.87
HPX	Hpx	ENSMUSG00000030895	10.7304	-0.0345108	-1.02421	0.0321205	0.791932	12.0126	4.49591	4.86868	11.4449	16.8342	14.7261
POU3F2	Pou3f2	ENSMUSG00000095139	926.946	-0.090618	-1.06483	0.0321243	0.791932	870.916	873.331	892.917	960.227	1109.18	855.098
CTXN1	Ctxn1	ENSMUSG00000048644	10300.2	-0.0768861	-1.05474	0.0321881	0.792842	10313.7	9850.55	9676.02	11551.3	10242.7	10166.9
WDR90	Wdr90	ENSMUSG00000073434	1069.77	-0.0889175	-1.06357	0.032313	0.793742	1126.61	923.91	1001	1189.12	1115.73	1062.25
CENPE	Cenpe	ENSMUSG00000045328	97.0683	-0.0803061	-1.05724	0.0323659	0.793742	96.1011	82.0504	80.8202	99.5706	117.839	106.028
RPL10A	Rpl10a	ENSMUSG00000037805	2840.27	-0.0756882	-1.05386	0.032391	0.793742	2803.23	2756	2676.8	3018.02	2957.2	2830.36
AGBL5	Agbl5	ENSMUSG00000029165	671.242	-0.0911322	-1.06521	0.0323951	0.793742	674.424	675.511	555.03	733.618	677.108	711.764
MPP5	Mpp5	ENSMUSG00000021112	1466.69	0.0820566	1.05853	0.0324025	0.793742	1528.18	1527.49	1515.13	1447.78	1455.22	1326.33
PCDHGA11	Pcdhga11	ENSMUSG00000102742	321.066	-0.0923372	-1.0661	0.0324597	0.793742	302.89	261.887	332.044	354.792	348.841	325.939
ASIC4	Asic4	ENSMUSG00000033007	1530.53	-0.0895127	-1.06401	0.0324676	0.793742	1285.35	1633.14	1448.92	1509.58	1545.94	1760.26
MTMR1	Mtmr1	ENSMUSG00000015214	1575.69	0.0803021	1.05724	0.0326505	0.797551	1590.82	1676.98	1636.85	1476.39	1515.08	1558.03
PTGER1	Ptger1	ENSMUSG00000019464	772.983	-0.0886141	-1.06335	0.0328081	0.799717	766.234	733.958	706.933	804.576	761.279	864.915
NAP1L1	Nap1l1	ENSMUSG00000058799	8103.77	0.0705126	1.05009	0.0328207	0.799717	8031.3	8436.58	8565.96	7962.22	7637.1	7989.42
MPST	Mpst	ENSMUSG00000071711	591.595	-0.0899294	-1.06432	0.0328517	0.799808	592.909	551.873	539.45	599.713	628.476	637.151
ASTN1	Astn1	ENSMUSG00000026587	8625.48	0.0695672	1.0494	0.0330007	0.800938	8921.95	8776.02	8932.09	8256.35	8722.91	8143.56
GPR139	Gpr139	ENSMUSG00000066197	109.678	-0.071414	-1.05075	0.0331136	0.800938	54.9149	136.001	95.4262	111.016	127.192	133.517
FANCD2	Fancd2	ENSMUSG00000034023	256.401	0.0916577	1.06559	0.0331387	0.800938	262.562	263.011	297.963	235.765	236.614	242.49
RICTOR	Rictor	ENSMUSG00000050310	2586.52	0.079315	1.05652	0.0331692	0.800938	2487.47	2802.08	2755.68	2426.32	2537.28	2510.32
MFSD10	Mfsd10	ENSMUSG00000001082	605.108	-0.0904036	-1.06467	0.03318	0.800938	603.206	578.849	536.529	682.116	595.743	634.206
CD99L2	Cd99l2	ENSMUSG00000035776	2654.51	0.0744836	1.05298	0.0332073	0.800938	2758.62	2687.43	2776.12	2539.62	2619.58	2545.66
CKS2	Cks2	ENSMUSG00000062248	30.6518	-0.0557868	-1.03943	0.0332156	0.800938	25.7414	22.4796	26.2909	37.7682	40.215	31.4158
RNF6	Rnf6	ENSMUSG00000029634	2256.22	0.0766932	1.0546	0.0332568	0.800938	2263.52	2322.14	2414.87	2182.54	2147.29	2206.96
WDR7	Wdr7	ENSMUSG00000040560	6079.14	0.0739752	1.05261	0.033298	0.800938	6039.78	6212.23	6573.7	5622.88	6062.17	5964.09
SCRIB	Scrib	ENSMUSG00000022568	1920.03	-0.0850596	-1.06073	0.0334395	0.800938	1980.37	1705.08	1826.73	1947.92	1883.56	2176.52
SELV	BC089491	ENSMUSG00000046750	50.9061	0.0655645	1.04649	0.0334781	0.800938	57.489	70.8106	47.7131	48.0686	42.0854	39.2697
DDX43	Ddx43	ENSMUSG00000070291	8.82342	-0.0322282	-1.02259	0.0334848	0.800938	6.86436	4.49591	5.84242	8.01143	14.9637	12.7627
LGI1	Lgi1	ENSMUSG00000067242	3978.66	0.0713414	1.05069	0.0334858	0.800938	4135.78	3993.5	4167.59	3854.64	3888.69	3831.74
CCNH	Ccnh	ENSMUSG00000021548	1304.73	0.0815253	1.05814	0.0334898	0.800938	1376.3	1379.12	1309.68	1268.09	1232.64	1262.52
TUFT1	Tuft1	ENSMUSG00000005968	52.6761	0.0675474	1.04793	0.0335227	0.800938	66.0695	58.4469	56.4767	42.3461	50.5025	42.2149
MATR3	Matr3	ENSMUSG00000037236	11387.1	0.0738503	1.05252	0.0335243	0.800938	10984.7	12195.2	12078.2	11456.3	10792.6	10815.9
GPR12	Gpr12	ENSMUSG00000041468	701.939	-0.0895887	-1.06407	0.0336492	0.800938	624.657	740.702	634.876	761.086	724.805	725.508
RFX4	Rfx4	ENSMUSG00000020037	592.273	-0.0909572	-1.06508	0.0336673	0.800938	533.704	633.924	513.159	596.279	645.31	631.261
FASTK	Fastk	ENSMUSG00000028959	2420	-0.0782823	-1.05576	0.0336918	0.800938	2427.41	2245.71	2325.28	2635.76	2454.05	2431.78
IPO5	Ipo5	ENSMUSG00000030662	4096.85	0.074236	1.0528	0.0337343	0.800938	4123.77	4201.43	4365.26	3815.73	4144.01	3930.9
LGI4	Lgi4	ENSMUSG00000036560	460.559	-0.0917998	-1.0657	0.0337423	0.800938	483.079	361.921	448.893	470.385	500.349	498.725
TAC3	Tac2	ENSMUSG00000025400	99.9799	0.0706408	1.05018	0.0337589	0.800938	98.6752	152.861	89.5838	96.1371	105.681	56.9411
NIPAL4	Nipal4	ENSMUSG00000020411	213.623	-0.0897228	-1.06417	0.0337696	0.800938	199.925	170.845	219.091	222.031	225.391	244.454
INF2	Inf2	ENSMUSG00000037679	17945.7	-0.0753259	-1.0536	0.0338295	0.801713	16831.4	17831.9	17387	18060	17484.2	20079.6
FAM84A	Fam84a	ENSMUSG00000020607	2175.91	0.0818668	1.05839	0.0338616	0.801828	2348.47	2265.94	2166.56	2228.32	2123.91	1922.25
ZNF341	Zfp341	ENSMUSG00000059842	316.229	-0.0916666	-1.0656	0.0340046	0.802614	315.761	292.234	278.489	353.647	326.396	330.847
SP9	Sp9	ENSMUSG00000068859	722.566	-0.0912545	-1.0653	0.0340064	0.802614	676.998	749.694	618.323	686.694	878.183	725.508
FFAR2	Ffar2	ENSMUSG00000051314	2.63532	-0.0179047	-1.01249	0.0340585	0.802614	1.71609	1.12398	0	3.43347	5.61139	3.92697
PLEKHG4	Plekhg4	ENSMUSG00000014782	319.522	0.091223	1.06527	0.0340585	0.802614	382.688	334.946	307.701	274.678	284.31	332.811
DUSP5	Dusp5	ENSMUSG00000034765	428.538	0.0915414	1.06551	0.0341306	0.803304	485.654	420.368	457.656	366.237	395.603	445.711
GALNT15	Galnt15	ENSMUSG00000021903	217.168	0.0891241	1.06372	0.0341425	0.803304	229.098	211.308	262.909	199.141	177.694	222.856
FAM71F2	Fam71f2	ENSMUSG00000079652	21.7944	-0.0461784	-1.03253	0.034234	0.804107	9.4385	22.4796	18.501	27.4678	22.4456	30.434
ZNF710	Zfp710	ENSMUSG00000048897	966.281	-0.0848125	-1.06055	0.0342654	0.804107	936.985	946.39	891.943	1016.31	1039.04	967.017
BNIP3	Bnip3	ENSMUSG00000078566	3025.8	0.0787026	1.05607	0.0343004	0.804107	3082.1	3144.89	3176.33	3102.71	2687.86	2960.94
STUB1	Stub1	ENSMUSG00000039615	1072.81	-0.0872363	-1.06233	0.0343133	0.804107	1129.19	955.382	981.527	1189.12	1081.13	1100.53
ZMYM4	Zmym4	ENSMUSG00000042446	1943.13	0.0789467	1.05625	0.034356	0.804467	1920.31	2098.47	2024.4	1839.2	1843.34	1933.05
IER5L	Ier5l	ENSMUSG00000089762	756.866	-0.0893781	-1.06391	0.034448	0.805935	654.688	759.809	741.988	756.508	760.343	867.861
PSRC1	Psrc1	ENSMUSG00000068744	122.47	-0.0780666	-1.0556	0.0344891	0.805935	131.281	74.1826	119.77	124.749	155.248	129.59
ECHDC1	Echdc1	ENSMUSG00000019883	197.117	0.0894976	1.064	0.0345009	0.805935	223.092	214.68	199.616	179.685	188.917	176.714
EFNB1	Efnb1	ENSMUSG00000031217	419.831	-0.0910205	-1.06512	0.0345957	0.806866	379.256	394.516	413.838	412.016	464.81	454.547
TPRG1L	Tprgl	ENSMUSG00000029030	3889.79	-0.0710224	-1.05046	0.034666	0.807866	3813.15	3793.43	3710.91	3933.61	4086.03	4001.58
PLPPR3	Plppr3	ENSMUSG00000035835	2241.87	-0.0792109	-1.05644	0.0347188	0.808456	2211.18	2245.71	2023.43	2279.82	2421.32	2269.79
EYA1	Eya1	ENSMUSG00000025932	225.245	-0.0897973	-1.06422	0.034789	0.80945	209.363	228.168	187.931	224.32	256.254	245.436
WDR41	Wdr41	ENSMUSG00000042015	1016.2	0.0840824	1.06001	0.0348299	0.809762	1017.64	1107.12	1052.61	992.273	979.188	948.364
TROVE2	Trove2	ENSMUSG00000018199	2163	0.0818358	1.05836	0.0349295	0.810498	2073.9	2351.36	2322.36	1962.8	2192.18	2075.4
ING5	Ing5	ENSMUSG00000026283	675.465	0.0884712	1.06324	0.0349995	0.810498	681.288	709.23	736.145	656.937	675.237	593.954
HOMER1	Homer1	ENSMUSG00000007617	9025.57	0.0841871	1.06009	0.0350259	0.810498	9746.54	9309.91	9163.84	7603.99	9870.44	8458.7
ESPN	Espn	ENSMUSG00000028943	90.8579	-0.0768244	-1.05469	0.0350383	0.810498	83.2304	76.4305	80.8202	122.46	86.9766	95.2291
GRAMD1B	Gramd1b	ENSMUSG00000040111	7023.35	0.0770856	1.05488	0.0350769	0.810498	7617.73	6785.46	7400.4	6332.46	7076.9	6927.18
SLC6A3	Slc6a3	ENSMUSG00000021609	6.30175	0.0274244	1.01919	0.035156	0.810498	12.0126	6.74387	7.7899	4.57796	3.74093	2.94523
ASPHD2	Asphd2	ENSMUSG00000029348	4273.86	-0.0752274	-1.05353	0.0352104	0.810498	3949.58	4321.7	4125.72	4278.1	4326.38	4641.68
TBX1	Tbx1	ENSMUSG00000009097	55.2986	-0.0665256	-1.04719	0.0352276	0.810498	54.9149	40.4632	45.7656	75.5363	54.2434	60.8681
CHCHD10	Chchd10	ENSMUSG00000049422	3745.61	-0.0753209	-1.0536	0.0352709	0.810498	3705.9	3779.94	3375.95	3892.41	3849.41	3870.03
REXO1	Rexo1	ENSMUSG00000047417	2008.17	-0.0798937	-1.05694	0.035275	0.810498	2080.76	1865.8	1850.1	2124.17	2073.41	2054.79
FBXL19	Fbxl19	ENSMUSG00000030811	2566.73	-0.0771606	-1.05494	0.0355633	0.812733	2388.8	2459.26	2584.3	2547.63	2641.09	2779.31
AGAP2	Agap2	ENSMUSG00000025422	44865	-0.0707495	-1.05026	0.0355654	0.812733	46560.1	42060.4	41917.4	46922.9	45520.5	46208.7
ENKUR	Enkur	ENSMUSG00000026679	71.4411	-0.0706677	-1.0502	0.0355657	0.812733	70.3597	56.1989	59.398	77.8253	100.07	64.795
NXPH4	Nxph4	ENSMUSG00000040258	153.55	0.0846795	1.06045	0.0356032	0.812958	179.331	159.605	164.562	112.16	151.508	154.134
CNPPD1	Cnppd1	ENSMUSG00000033159	1216.33	-0.0816751	-1.05825	0.0356616	0.813487	1148.92	1135.22	1221.07	1254.36	1251.34	1287.06
INPP5E	Inpp5e	ENSMUSG00000026925	955.028	-0.0834591	-1.05956	0.035698	0.813487	916.392	927.282	902.654	997.995	971.706	1014.14
ZXDB	Zxdb	ENSMUSG00000073062	427.892	0.090212	1.06453	0.0357838	0.813487	441.035	442.848	471.289	423.461	387.186	401.533
CDS1	Cds1	ENSMUSG00000029330	2351.79	0.0871536	1.06227	0.0358007	0.813487	2671.95	2053.51	2659.28	2309.58	2200.6	2215.79
DYNLRB2	Dynlrb2	ENSMUSG00000034467	31.3868	-0.0498763	-1.03518	0.0358167	0.813487	30.8896	20.2316	23.3697	27.4678	59.8548	26.5071
ERO1A	Ero1l	ENSMUSG00000021831	1844.42	0.079845	1.0569	0.03582	0.813487	1864.53	1901.77	1975.71	1685.83	1749.82	1888.87
SRP54	Srp54b	ENSMUSG00000079108	1338.4	0.0844153	1.06026	0.0359268	0.814932	1265.62	1446.56	1476.19	1315.02	1302.78	1224.23
YWHAB	Ywhab	ENSMUSG00000018326	15950.6	0.0664868	1.04716	0.0359502	0.814932	16351.8	15934.6	16876.8	15557	15796.1	15187.6
VPS50	Vps50	ENSMUSG00000001376	2228.91	0.0797967	1.05687	0.0359879	0.814932	2175.14	2326.64	2435.32	2262.66	2125.78	2047.92
FSTL1	Fstl1	ENSMUSG00000022816	940.093	0.0836781	1.05972	0.0359944	0.814932	1006.49	975.613	956.21	883.546	917.462	901.24
PSKH1	Pskh1	ENSMUSG00000048310	334.25	-0.0904926	-1.06473	0.0361973	0.81541	354.373	294.482	287.252	346.78	374.093	348.519
FGFR1OP2	Fgfr1op2	ENSMUSG00000040242	3463.79	0.0773077	1.05505	0.0362353	0.81541	3310.34	3701.26	3746.94	3449.49	3316.33	3258.4
TBC1D2	Tbc1d2	ENSMUSG00000039813	204.077	-0.0877709	-1.06273	0.0362548	0.81541	178.473	168.597	215.196	232.331	200.14	229.728
SMARCD3	Smarcd3	ENSMUSG00000028949	1577.78	-0.0848915	-1.06061	0.0364821	0.818519	1451.81	1674.73	1401.21	1694.99	1534.72	1709.21
FGF10	Fgf10	ENSMUSG00000021732	176.036	0.0853707	1.06096	0.0364868	0.818519	219.66	156.233	197.669	167.096	169.277	146.28
EIF1AX	Eif1a	ENSMUSG00000057561	1149.22	0.0820172	1.0585	0.0365802	0.818842	1227.86	1154.33	1201.59	1139.91	1065.23	1106.42
PDCD4	Pdcd4	ENSMUSG00000024975	1580.16	0.0777526	1.05537	0.0365848	0.818842	1629.43	1610.66	1668.99	1541.63	1527.23	1503.05
SLC6A17	Slc6a17	ENSMUSG00000027894	15939.5	0.0770065	1.05483	0.0366167	0.818934	17045.9	14855.6	17589.6	15000.8	15868.1	15276.9
C3orf18	6430571L13Rik	ENSMUSG00000037977	171.115	0.0847008	1.06047	0.0366852	0.819365	207.647	194.448	156.772	176.251	158.054	133.517
PCSK5	Pcsk5	ENSMUSG00000024713	372.476	0.0900214	1.06439	0.0366957	0.819365	399.849	332.698	460.578	323.891	371.287	346.555
SPAG17	Spag17	ENSMUSG00000027867	24.973	-0.0490559	-1.03459	0.0367624	0.819365	19.735	19.1076	20.4485	22.8898	41.1502	26.5071
CNIH3	Cnih3	ENSMUSG00000026514	1594.86	0.0889411	1.06359	0.0367916	0.819365	1865.39	1393.73	1773.17	1648.07	1509.46	1379.35
SEMA3F	Sema3f	ENSMUSG00000034684	649.899	-0.0872596	-1.06235	0.0368335	0.819365	621.225	648.536	587.163	658.082	688.331	696.056
RPS16	Rps16	ENSMUSG00000037563	3247.26	-0.0840152	-1.05996	0.0368451	0.819365	2848.71	3380.93	3101.35	3106.15	3740.93	3305.53
DMP1	Dmp1	ENSMUSG00000029307	154.161	-0.0833818	-1.0595	0.0368589	0.819365	134.713	127.01	156.772	196.852	170.212	139.407
SYT6	Syt6	ENSMUSG00000027849	4060.89	0.0761544	1.0542	0.0368896	0.819427	4035.39	4395.88	4172.46	3755.07	3821.36	4185.17
DNASE1	Dnase1	ENSMUSG00000005980	193.233	-0.0873282	-1.0624	0.0369356	0.81965	174.183	182.085	177.22	197.997	239.419	188.495
CAV1	Cav1	ENSMUSG00000007655	394.447	0.0902138	1.06453	0.0369696	0.81965	461.628	418.12	376.836	355.936	351.647	402.515
FOXQ1	Foxq1	ENSMUSG00000038415	51.8898	-0.0592804	-1.04195	0.0370836	0.820129	54.0568	35.9673	38.9495	80.1143	36.474	65.7768
TFAP4	Tfap4	ENSMUSG00000005718	90.8147	-0.0762839	-1.0543	0.0370984	0.820129	76.366	79.8025	85.6888	100.715	116.904	85.4116
CACUL1	Cacul1	ENSMUSG00000033417	2026.17	0.0748929	1.05328	0.0371321	0.820129	2079.04	2098.47	2104.25	1929.61	1953.7	1991.96
GLRB	Glrb	ENSMUSG00000028020	6196.96	0.0691048	1.04907	0.0371474	0.820129	6431.91	6168.39	6530.85	6131.03	6055.63	5863.95
CDK9	Cdk9	ENSMUSG00000009555	2672.05	-0.0759292	-1.05404	0.0372169	0.820502	2567.27	2488.49	2684.59	2820.02	2631.74	2840.18
TSEN34	Tsen34	ENSMUSG00000035585	1193.17	-0.0839069	-1.05988	0.0374607	0.824641	1202.98	1162.19	1060.4	1303.57	1261.63	1168.27
GPR6	Gpr6	ENSMUSG00000046922	1623.99	-0.0893621	-1.0639	0.0376219	0.826741	1302.51	1865.8	1435.29	1652.64	1627.3	1860.4
TGFA	Tgfa	ENSMUSG00000029999	3796.82	-0.0754961	-1.05372	0.037734	0.827574	3529.14	3959.78	3518.11	3890.12	3900.85	3982.93
PTPN3	Ptpn3	ENSMUSG00000038764	1315.37	0.0895835	1.06406	0.0379201	0.830259	1540.19	1074.52	1558.95	1268.09	1282.2	1168.27
TRH	Trh	ENSMUSG00000005892	96.6286	0.0755447	1.05376	0.0379287	0.830259	93.5269	134.877	95.4262	76.6808	86.9766	92.2838
NIPA2	Nipa2	ENSMUSG00000030452	1140.21	0.0839302	1.0599	0.037942	0.830259	1091.43	1264.48	1213.28	1091.84	1050.27	1129.99
CSE1L	Cse1l	ENSMUSG00000002718	1783.09	0.0773773	1.0551	0.0379829	0.830259	1797.6	1920.88	1821.86	1763.66	1724.57	1669.94
IGDCC4	Igdcc4	ENSMUSG00000032816	1453.91	-0.0822755	-1.05869	0.0380462	0.830274	1512.73	1319.55	1348.63	1581.68	1462.7	1498.14
RPGRIP1L	Rpgrip1l	ENSMUSG00000033282	914.472	0.0862933	1.06164	0.0380554	0.830274	861.477	1025.07	988.343	825.177	888.47	898.295
GP1BB	Gp1bb	ENSMUSG00000050761	520.128	-0.08878	-1.06347	0.0383034	0.832737	513.111	468.699	492.711	559.656	497.543	589.046
PURA	Pura	ENSMUSG00000043991	10235.4	0.0725634	1.05158	0.0383123	0.832737	9895.84	11240.9	10545.6	10021.2	10098.6	9610.28
KMT2D	Kmt2d	ENSMUSG00000048154	6902.76	-0.0789682	-1.05626	0.0383848	0.832737	6298.05	6813.56	6830.76	6402.28	7615.59	7456.34
SLC36A1	Slc36a1	ENSMUSG00000020261	2613.29	0.0803093	1.05724	0.0384528	0.832737	2796.37	2448.03	2896.87	2402.28	2571.89	2564.31
KIAA1644	1810041L15Rik	ENSMUSG00000062760	1426.05	0.0875274	1.06255	0.0384609	0.832737	1761.57	1313.93	1413.87	1388.27	1313.07	1365.6
FAM160B2	Fam160b2	ENSMUSG00000022095	2445.87	-0.0747873	-1.05321	0.0385441	0.832737	2301.28	2412.06	2378.84	2592.27	2416.64	2574.13
ADPGK	Adpgk	ENSMUSG00000025236	392.616	0.0894076	1.06393	0.0385589	0.832737	435.029	438.352	374.889	365.092	352.582	389.752
MST1	Mst1	ENSMUSG00000032591	20.0793	-0.0437983	-1.03082	0.0385612	0.832737	17.1609	12.3638	16.5535	14.8784	27.1217	32.3975
IVD	Ivd	ENSMUSG00000027332	2447.24	0.0754555	1.05369	0.0385663	0.832737	2669.38	2459.26	2461.61	2317.59	2360.53	2415.09
SLC43A2	Slc43a2	ENSMUSG00000038178	2785.68	0.0855688	1.06111	0.0385861	0.832737	3379.84	2527.83	2829.68	2625.46	2610.23	2741.03
SLC25A37	Slc25a37	ENSMUSG00000034248	1660	-0.0814301	-1.05807	0.0386182	0.832737	1503.3	1633.14	1646.59	1657.22	1653.49	1866.29
ELK1	Elk1	ENSMUSG00000009406	2104.08	-0.0748285	-1.05324	0.0386213	0.832737	1962.35	2088.35	2051.66	2161.94	2185.64	2174.56
OTUD3	Otud3	ENSMUSG00000041161	398.416	-0.0893385	-1.06388	0.0387629	0.832866	330.347	401.26	393.39	409.727	440.494	415.277
TOX2	Tox2	ENSMUSG00000074607	630.22	0.0893587	1.0639	0.0387928	0.832866	813.427	623.808	569.636	604.291	613.512	556.648
EN2	En2	ENSMUSG00000039095	40.5254	-0.0590719	-1.0418	0.0388733	0.832866	36.0379	33.7194	32.1333	36.6237	47.6968	56.9411
TAF6	Taf6	ENSMUSG00000036980	585.429	-0.0876621	-1.06265	0.0388812	0.832866	592.909	548.502	523.87	654.648	595.743	596.9
MSRB2	Msrb2	ENSMUSG00000023094	494.149	0.0890374	1.06366	0.0388858	0.832866	474.499	538.386	554.056	505.864	420.854	471.237
OSBPL9	Osbpl9	ENSMUSG00000028559	1951.17	0.0781841	1.05569	0.0389334	0.832866	1934.89	2027.66	2106.19	1811.73	1841.47	1985.08
CDC42EP2	Cdc42ep2	ENSMUSG00000045664	351.856	-0.089192	-1.06377	0.0389905	0.832866	300.316	333.822	353.466	387.982	331.072	404.478
MLXIPL	Mlxipl	ENSMUSG00000005373	133.419	-0.0820611	-1.05853	0.0390464	0.832866	128.707	100.034	133.402	145.35	148.702	144.316
STEAP4	Steap4	ENSMUSG00000012428	10.4857	0.0311176	1.0218	0.039053	0.832866	24.0253	10.1158	7.7899	11.4449	5.61139	3.92697
DHX34	Dhx34	ENSMUSG00000006019	438.777	-0.0891081	-1.06371	0.0390787	0.832866	440.177	404.632	394.363	446.351	518.118	429.022
TGS1	Tgs1	ENSMUSG00000028233	1042.11	0.0857975	1.06127	0.0391374	0.832866	961.011	1200.41	1112.98	1006.01	988.54	983.706
FBF1	Fbf1	ENSMUSG00000020776	2988.27	-0.0772778	-1.05503	0.0391376	0.832866	3112.99	2757.12	2771.26	3195.42	2977.78	3115.07
SPOCK1	Spock1	ENSMUSG00000056222	7914.19	0.0768395	1.0547	0.0391522	0.832866	8418.28	7353.07	8806.48	7734.46	7580.05	7592.8
AGBL4	Agbl4	ENSMUSG00000061298	293.958	0.0885926	1.06333	0.0391587	0.832866	349.224	311.342	282.384	251.788	264.671	304.34
DDX52	Ddx52	ENSMUSG00000020677	623.96	0.0866971	1.06194	0.0391589	0.832866	646.966	636.172	678.695	623.747	558.333	599.845
GRIA4	Gria4	ENSMUSG00000025892	3194.32	0.0736755	1.05239	0.0391589	0.832866	3130.15	3312.36	3454.82	3043.2	3076.91	3148.45
GFPT1	Gfpt1	ENSMUSG00000029992	2403.9	0.0731876	1.05204	0.0391686	0.832866	2504.63	2467.13	2473.29	2266.09	2391.39	2320.84
OSTM1	Ostm1	ENSMUSG00000038280	1443.87	0.0795662	1.0567	0.0392217	0.832866	1434.65	1571.32	1490.79	1436.33	1343.93	1386.22
TRIB3	Trib3	ENSMUSG00000032715	40.771	-0.0584531	-1.04135	0.039222	0.832866	34.3218	40.4632	27.2646	58.369	43.9559	40.2515
LMO2	Lmo2	ENSMUSG00000032698	980.835	-0.0881858	-1.06303	0.0393836	0.833585	800.556	1031.81	954.262	1072.39	914.657	1111.33
SCN10A	Scn10a	ENSMUSG00000034533	14.5927	0.039696	1.0279	0.0393846	0.833585	20.5931	19.1076	15.5798	10.3004	12.158	9.81743
LARS	Lars	ENSMUSG00000024493	1401.74	0.0779354	1.05551	0.039412	0.833585	1414.06	1465.67	1479.11	1351.64	1358.89	1341.06
GRIN2A	Grin2a	ENSMUSG00000059003	5694.16	0.0772141	1.05498	0.0394259	0.833585	6042.35	5700.82	5948.56	5513.01	5960.23	5000.02
DYNLT3	Dynlt3	ENSMUSG00000031176	3673.23	0.0721165	1.05126	0.0395234	0.834676	3817.44	3756.34	3790.76	3753.93	3481.87	3439.05
TMEM44	Tmem44	ENSMUSG00000022537	3501.62	-0.0750581	-1.0534	0.0396273	0.834676	3227.97	3367.44	3553.17	3806.57	3459.42	3595.14
RPH3AL	Rph3al	ENSMUSG00000020847	89.7104	0.0760524	1.05413	0.0396646	0.834676	89.2367	105.654	104.19	75.5363	85.1061	78.5394
ETS1	Ets1	ENSMUSG00000032035	407.65	-0.088951	-1.0636	0.0396841	0.834676	363.811	377.657	406.048	492.131	409.632	396.624
GPR68	Gpr68	ENSMUSG00000047415	241.149	0.0845736	1.06037	0.0396887	0.834676	227.382	247.275	310.622	197.997	192.658	270.961
CREB1	Creb1	ENSMUSG00000025958	1826.79	0.0789545	1.05625	0.0397046	0.834676	1801.04	1991.69	1895.87	1686.98	1858.31	1726.89
RND3	Rnd3	ENSMUSG00000017144	582.601	-0.0874262	-1.06247	0.0397745	0.835279	537.136	523.774	597.874	573.389	633.152	630.279
TOR1AIP2	Tor1aip2	ENSMUSG00000050565	1684.42	0.0794476	1.05661	0.0397901	0.835279	1665.47	1821.97	1759.54	1579.4	1557.16	1722.96
RPL17	Rpl17	ENSMUSG00000062328	5169.41	-0.0829325	-1.05917	0.0398393	0.835495	4357.15	5469.28	5031.3	5000.28	5823.69	5334.79
PKN1	Pkn1	ENSMUSG00000057672	1009.28	-0.0840039	-1.05996	0.0398572	0.835495	898.373	975.613	1022.42	1014.02	1024.08	1121.15
SCMH1	Scmh1	ENSMUSG00000000085	2095.1	-0.0764389	-1.05441	0.0399282	0.835683	2010.4	2081.61	1972.79	2206.58	2049.09	2250.15
SPIC	Spic	ENSMUSG00000004359	4.15989	0.0216906	1.01515	0.0399479	0.835683	6.86436	7.86785	3.89495	3.43347	0.935232	1.96349
KCNE5	Kcne1l	ENSMUSG00000090122	179.473	-0.0862419	-1.0616	0.0400164	0.835741	170.751	168.597	156.772	196.852	197.334	186.531
MFNG	Mfng	ENSMUSG00000018169	121.915	-0.0804566	-1.05735	0.040033	0.835741	126.991	96.6622	106.137	132.761	139.35	129.59
UBLCP1	Ublcp1	ENSMUSG00000041231	1115.67	0.0811713	1.05788	0.0401703	0.837878	1172.09	1103.75	1203.54	1110.16	1053.07	1051.45
CALCR	Calcr	ENSMUSG00000023964	30.1485	0.042334	1.02978	0.0402111	0.838134	26.5994	67.4387	18.501	33.1902	23.3808	11.7809
OSBPL7	Osbpl7	ENSMUSG00000038534	630.408	-0.0855134	-1.06107	0.0403414	0.840215	605.78	610.32	587.163	637.481	678.043	663.658
NRIP2	Nrip2	ENSMUSG00000001520	381.978	0.0882118	1.06305	0.0403812	0.840215	471.067	422.616	329.123	368.526	344.165	356.373
PLXNC1	Plxnc1	ENSMUSG00000074785	1495.97	0.0854896	1.06105	0.0403966	0.840215	1716.09	1500.51	1480.08	1468.38	1559.03	1251.72
FYTTD1	Fyttd1	ENSMUSG00000022800	2489.79	0.0734969	1.05226	0.0405752	0.842588	2484.04	2678.44	2552.16	2452.64	2384.84	2386.62
ACADVL	Acadvl	ENSMUSG00000018574	584.341	0.0863699	1.0617	0.0406201	0.842588	647.824	596.833	593.98	536.766	559.269	571.374
FAM185A	Fam185a	ENSMUSG00000047221	425.762	0.0881612	1.06301	0.0406311	0.842588	442.751	434.98	470.315	425.75	408.696	372.081
RPL5	Rpl5	ENSMUSG00000058558	5501.8	-0.0745666	-1.05304	0.0407264	0.842588	4856.54	5625.51	5472.4	5652.64	5748.87	5654.84
TMEM258	Tmem258	ENSMUSG00000036372	426.454	-0.0879888	-1.06289	0.0407402	0.842588	417.868	388.897	402.153	422.317	459.199	468.291
CSNK1A1	Csnk1a1	ENSMUSG00000024576	9316.03	0.0645671	1.04577	0.0407781	0.842588	9670.17	9492	9528.02	9121.58	9224.19	8860.23
STX17	Stx17	ENSMUSG00000061455	889.851	0.0823464	1.05874	0.0407916	0.842588	936.127	907.051	936.735	886.98	842.644	829.573
SORBS3	Sorbs3	ENSMUSG00000022091	1324.81	-0.0820795	-1.05854	0.0408321	0.842588	1382.31	1209.4	1216.2	1361.94	1328.96	1450.03
CDS2	Cds2	ENSMUSG00000058793	17852.3	0.0657205	1.04661	0.0408675	0.842588	18617	17739.8	18661.7	16765.6	17706.7	17623.3
SULF2	Sulf2	ENSMUSG00000006800	3004.69	0.0840584	1.06	0.0409114	0.842588	3474.23	2653.71	3284.41	2743.34	2928.21	2944.25
ARMC3	Armc3	ENSMUSG00000037683	40.3074	-0.0552094	-1.03901	0.0409449	0.842588	40.3281	31.4714	28.2384	33.1902	66.4015	42.2149
GPAT2	Gpat2	ENSMUSG00000046338	31.8597	-0.0514647	-1.03632	0.0409458	0.842588	23.1672	37.0913	17.5273	35.4792	32.7331	45.1602
NDUFA11	Ndufa11	ENSMUSG00000002379	1460.59	-0.0771807	-1.05495	0.0409691	0.842588	1396.9	1442.06	1386.6	1475.25	1545.94	1516.79
EGFR	Egfr	ENSMUSG00000020122	593.843	-0.087516	-1.06254	0.0410042	0.842721	518.259	590.089	580.347	589.412	693.942	591.009
CYP7B1	Cyp7b1	ENSMUSG00000039519	310.942	-0.0882705	-1.06309	0.0410532	0.842722	296.884	288.862	288.226	294.134	345.101	352.446
DOHH	Dohh	ENSMUSG00000078440	1633.6	-0.0771005	-1.0549	0.0410926	0.842722	1631.14	1538.73	1553.11	1752.21	1692.77	1633.62
HSPA12A	Hspa12a	ENSMUSG00000025092	5990.15	0.0713841	1.05072	0.0411318	0.842722	6129.02	5840.19	6560.07	5704.14	5898.51	5808.97
GAA	Gaa	ENSMUSG00000025579	10357.2	0.0731533	1.05201	0.04119	0.842722	11345.9	10946.4	9788.98	9871.22	10179.1	10011.8
KIAA1468	2310035C23Rik	ENSMUSG00000026319	2258.27	0.0822243	1.05865	0.0411994	0.842722	2098.78	2436.79	2524.9	2034.9	2130.46	2323.79
SLC18A2	Slc18a2	ENSMUSG00000025094	161.074	0.0835479	1.05962	0.0412048	0.842722	199.066	153.985	170.404	154.506	141.22	147.261
ZGRF1	Zgrf1	ENSMUSG00000051278	256.687	-0.0873764	-1.06244	0.0412828	0.843496	218.802	227.044	269.725	292.989	267.476	264.089
CCND3	Ccnd3	ENSMUSG00000034165	475.625	0.087359	1.06242	0.0413001	0.843496	533.704	473.195	494.658	446.351	440.494	465.346
RAD17	Rad17	ENSMUSG00000021635	466.253	0.0878628	1.06279	0.0413574	0.844082	472.783	503.542	500.501	449.784	392.797	478.109
AJUBA	Ajuba	ENSMUSG00000022178	68.6097	-0.0652513	-1.04627	0.0414332	0.845042	53.1988	60.6948	64.2666	57.2245	107.552	68.722
RDM1	Rdm1	ENSMUSG00000010362	113.056	0.0784134	1.05586	0.0415149	0.845834	138.145	104.53	129.507	109.871	100.07	96.2108
PAX6	Pax6	ENSMUSG00000027168	310.019	-0.0858718	-1.06133	0.0415296	0.845834	347.508	239.407	270.699	315.879	387.186	299.432
NFATC4	Nfatc4	ENSMUSG00000023411	46.2326	-0.0621383	-1.04401	0.0416716	0.847696	39.4701	35.9673	42.8444	48.0686	57.0491	53.9959
SV2B	Sv2b	ENSMUSG00000053025	12197.3	0.0805176	1.0574	0.0417128	0.847696	12842.4	11084.7	14115.3	11821.4	12210.4	11109.4
PTGR1	Ptgr1	ENSMUSG00000028378	26.4711	-0.0502709	-1.03546	0.0417591	0.847696	24.0253	22.4796	17.5273	29.7567	34.6036	30.434
ZSCAN2	Zscan2	ENSMUSG00000038797	208.104	0.0867629	1.06198	0.0417722	0.847696	220.518	219.176	229.802	192.274	196.399	190.458
FAM126A	Fam126a	ENSMUSG00000028995	755.23	0.0852381	1.06086	0.041805	0.847696	846.033	781.165	745.882	670.671	764.084	723.544
C1orf54	BC028528	ENSMUSG00000038543	19.6712	-0.0414913	-1.02918	0.0418601	0.847696	10.2965	10.1158	24.3434	19.4563	23.3808	30.434
C3	C3	ENSMUSG00000024164	30.0828	-0.0458261	-1.03227	0.0419076	0.847696	24.8833	32.5954	13.6323	29.7567	57.0491	22.5801
KCNK12	Kcnk12	ENSMUSG00000050138	205.633	-0.0848734	-1.06059	0.0419301	0.847696	213.653	156.233	196.695	225.464	237.549	204.203
LHX6	Lhx6	ENSMUSG00000026890	631.149	0.0868508	1.06205	0.0419862	0.847696	683.004	728.338	581.321	590.557	591.067	612.608
DDX54	Ddx54	ENSMUSG00000029599	1099.34	-0.0801636	-1.05714	0.0420295	0.847696	1064.83	1029.56	1074.03	1094.13	1147.53	1185.95
ZBTB4	Zbtb4	ENSMUSG00000018750	4497.37	-0.0669468	-1.0475	0.0420295	0.847696	4442.96	4363.28	4305.86	4597.42	4635.01	4639.72
TRIM36	Trim36	ENSMUSG00000033949	312.18	-0.0878942	-1.06282	0.0420662	0.847696	287.445	313.59	277.515	346.78	319.849	327.902
SETX	Setx	ENSMUSG00000043535	2882.24	0.0736425	1.05237	0.042108	0.847696	2828.12	3121.29	2984.5	2832.61	2829.08	2697.83
CLVS2	Clvs2	ENSMUSG00000019785	690.254	0.0862406	1.0616	0.042111	0.847696	776.531	639.544	756.594	661.515	678.043	629.297
TRIL	Tril	ENSMUSG00000043496	1430.08	-0.0812468	-1.05793	0.0424615	0.854168	1403.76	1401.6	1307.73	1634.33	1406.59	1426.47
OTX2	Otx2	ENSMUSG00000021848	28.5429	0.0217949	1.01522	0.0425042	0.854442	88.3787	31.4714	6.81616	16.0229	17.7694	10.7992
DNAJC4	Dnajc4	ENSMUSG00000024963	328.263	-0.0876877	-1.06267	0.0425938	0.85465	306.322	325.954	293.095	347.925	331.072	365.208
JAZF1	Jazf1	ENSMUSG00000063568	589.679	0.085685	1.06119	0.0426017	0.85465	634.953	570.981	648.509	565.378	551.787	566.466
PDCL	Pdcl	ENSMUSG00000009030	782.377	0.0823972	1.05878	0.0426436	0.854907	816.859	800.273	829.624	749.641	755.667	742.198
ATP5D	Atp5d	ENSMUSG00000003072	4218.21	-0.0756238	-1.05382	0.0426868	0.854912	4444.67	3819.28	3946.56	4489.83	4362.86	4246.04
TANK	Tank	ENSMUSG00000064289	925.364	0.0830793	1.05928	0.042702	0.854912	910.386	980.109	1006.84	911.014	823.939	919.893
CLCN2	Clcn2	ENSMUSG00000022843	1950.53	-0.0786568	-1.05603	0.0428818	0.856986	2001.82	1738.79	1886.13	2088.69	1917.23	2070.5
TBC1D4	Tbc1d4	ENSMUSG00000033083	723.954	0.0873782	1.06244	0.0429034	0.856986	671.849	898.059	728.355	624.891	671.496	749.07
MTMR9	Mtmr9	ENSMUSG00000035078	2019.49	0.0748205	1.05323	0.0429225	0.856986	2007.83	2080.48	2178.25	1896.42	1963.99	1989.99
GFRA2	Gfra2	ENSMUSG00000022103	1611.02	0.085944	1.06138	0.0430519	0.85841	1841.36	1375.75	1854.97	1604.57	1499.18	1490.29
CDH3	Cdh3	ENSMUSG00000061048	4.9193	0.019964	1.01393	0.0431453	0.85969	18.0189	3.37194	0.973737	2.28898	0.935232	3.92697
GDAP1	Gdap1	ENSMUSG00000025777	3770.9	0.0716148	1.05089	0.0433435	0.862491	3664.71	4037.33	3969.93	3649.78	3721.29	3582.38
MAPK3	Mapk3	ENSMUSG00000063065	3880.26	-0.0731292	-1.052	0.0433596	0.862491	3965.88	3814.78	3478.19	4002.28	4015.89	4004.53
PDS5B	Pds5b	ENSMUSG00000034021	4106.93	0.075784	1.05393	0.0433738	0.862491	3856.06	4548.74	4351.63	3877.53	4016.82	3990.78
GPC3	Gpc3	ENSMUSG00000055653	92.2532	0.0687196	1.04879	0.0434437	0.863261	134.713	103.406	73.0303	64.0914	86.9766	91.3021
GRM4	Grm4	ENSMUSG00000063239	2236.03	-0.0815562	-1.05816	0.0434996	0.863261	2145.11	2290.67	1994.21	2254.64	2140.75	2590.82
PGPEP1L	Pgpep1l	ENSMUSG00000030553	15.6241	0.0396854	1.02789	0.0435675	0.863261	18.0189	21.3556	19.4747	8.01143	12.158	14.7261
ATP1B2	Atp1b2	ENSMUSG00000041329	12966.2	-0.0670335	-1.04756	0.0436903	0.863261	13179.6	12618.9	11997.4	13320.7	13602.9	13077.8
PLEKHM2	Plekhm2	ENSMUSG00000028917	3531.01	-0.0722301	-1.05134	0.0436966	0.863261	3582.34	3389.92	3278.57	3800.85	3591.29	3543.11
ISLR	Islr	ENSMUSG00000037206	210.555	0.0765077	1.05446	0.0437053	0.863261	328.631	185.456	181.115	160.229	207.621	200.276
TRIP12	Trip12	ENSMUSG00000026219	6743.13	0.0711917	1.05058	0.0437271	0.863261	6522.86	7140.64	7200.78	6408	6361.45	6825.08
HCLS1	Hcls1	ENSMUSG00000022831	147.919	-0.0814896	-1.05811	0.0437317	0.863261	124.417	158.481	122.691	163.662	154.313	163.951
VPS37D	Vps37d	ENSMUSG00000043614	392.699	-0.0870252	-1.06218	0.0439253	0.863261	389.553	373.161	346.65	449.784	397.474	399.569
SCCPDH	Sccpdh	ENSMUSG00000038936	2017.28	0.0771099	1.0549	0.0439384	0.863261	2157.13	2018.67	2093.53	2086.4	1822.77	1925.2
COL26A1	Col26a1	ENSMUSG00000004415	171.497	-0.0838742	-1.05986	0.0439482	0.863261	154.448	147.241	171.378	195.708	179.565	180.641
CITED2	Cited2	ENSMUSG00000039910	999.848	-0.0812808	-1.05796	0.0440068	0.863261	962.727	965.498	947.446	1040.34	1109.18	973.889
TH	Th	ENSMUSG00000000214	184.479	0.0814895	1.05811	0.0440407	0.863261	231.672	182.085	186.957	169.384	137.479	199.294
SPRED3	Spred3	ENSMUSG00000037239	2057.45	0.0773089	1.05505	0.0440541	0.863261	2257.52	2010.8	2128.59	1999.42	2077.15	1871.2
ZNRF1	Znrf1	ENSMUSG00000033545	4192.25	-0.0691296	-1.04908	0.0441123	0.863261	4088.59	3991.25	4122.8	4143.05	4331.06	4476.75
PSD3	Psd3	ENSMUSG00000030465	18841.9	0.0685803	1.04868	0.0441629	0.863261	18673.6	19483	20033.7	17984.5	19362.1	17514.3
ZNF579	Zfp579	ENSMUSG00000051550	747.648	-0.0851733	-1.06082	0.0441829	0.863261	746.499	672.139	714.723	700.428	793.077	859.025
FZD8	Fzd8	ENSMUSG00000036904	85.5645	-0.0732561	-1.05209	0.0441898	0.863261	82.3723	80.9265	65.2404	91.5592	101.005	92.2838
CHN2	Chn2	ENSMUSG00000004633	1207.43	0.0821909	1.05862	0.044227	0.863261	1386.6	1254.36	1135.38	1161.66	1155.01	1151.58
LIN28B	Lin28b	ENSMUSG00000063804	333.58	0.0860176	1.06144	0.0443096	0.863261	308.038	372.037	392.416	258.655	319.849	350.482
ILDR1	Ildr1	ENSMUSG00000022900	7.46531	-0.0282733	-1.01979	0.0443188	0.863261	6.00632	3.37194	4.86868	10.3004	7.48185	12.7627
RNF7	Rnf7	ENSMUSG00000051234	1680.15	-0.075873	-1.054	0.0444296	0.863261	1636.29	1590.43	1633.93	1828.89	1728.31	1663.07
DNM1L	Dnm1l	ENSMUSG00000022789	7193.95	0.0648571	1.04598	0.0444355	0.863261	7261.64	7322.72	7579.57	7034.03	6880.5	7085.24
DCP2	Dcp2	ENSMUSG00000024472	2307.53	0.078409	1.05585	0.0444692	0.863261	2223.2	2534.57	2431.42	2057.79	2354.91	2243.28
C2CD2L	C2cd2l	ENSMUSG00000032120	7124.88	-0.0672342	-1.04771	0.0444724	0.863261	6777.7	7233.93	6754.81	7408.28	7133.95	7440.63
MFHAS1	Mfhas1	ENSMUSG00000070056	1291.04	-0.0779978	-1.05555	0.0444767	0.863261	1297.36	1180.18	1248.33	1360.8	1322.42	1337.13
APBA3	Apba3	ENSMUSG00000004931	463.698	-0.0867038	-1.06194	0.0445148	0.863261	478.789	390.021	442.077	495.564	456.393	519.342
PCDHA10	Pcdha9	ENSMUSG00000103770	137.334	0.0805124	1.05739	0.044522	0.863261	169.035	138.249	141.192	116.738	126.256	132.535
LHFPL5	Lhfpl5	ENSMUSG00000062252	76.1862	0.0713375	1.05069	0.0445279	0.863261	91.8108	79.8025	82.7676	74.3918	64.531	63.8133
MAPK8	Mapk8	ENSMUSG00000021936	3326.28	0.0735486	1.0523	0.0448669	0.867499	3467.36	3194.35	3647.62	3238.91	3263.96	3145.5
UBQLN4	Ubqln4	ENSMUSG00000008604	5283.85	-0.0663324	-1.04705	0.045026	0.867499	5169.72	5075.89	5160.81	5611.43	5370.1	5315.16
ERMN	Ermn	ENSMUSG00000026830	2582.35	-0.0751923	-1.0535	0.0450669	0.867499	2427.41	2577.28	2474.27	2601.43	2538.22	2875.52
HSPA13	Hspa13	ENSMUSG00000032932	1395.56	0.0797789	1.05686	0.0451474	0.867499	1339.41	1573.57	1443.08	1310.44	1377.6	1329.28
TRIM46	Trim46	ENSMUSG00000042766	3691.69	-0.0674713	-1.04788	0.0451832	0.867499	3614.94	3527.04	3614.51	3772.24	3866.25	3755.17
ACER2	Acer2	ENSMUSG00000038007	437.162	0.0847263	1.06049	0.0451924	0.867499	429.881	488.931	490.763	345.636	337.619	530.141
ZNF616	Zfp992	ENSMUSG00000070605	75.3991	-0.0642864	-1.04557	0.0452506	0.867499	85.8045	65.1908	44.7919	67.5249	106.616	82.4664
TBC1D9	Tbc1d9	ENSMUSG00000031709	3003.81	0.0755162	1.05374	0.0452609	0.867499	3264	2838.05	3224.04	2847.49	2999.29	2850
FAM216B	Fam216b	ENSMUSG00000045655	48.5602	-0.0507587	-1.03581	0.0453519	0.867499	44.6184	40.4632	34.0808	37.7682	100.07	34.361
GLS	Gls	ENSMUSG00000026103	10444.8	0.0704694	1.05006	0.0454164	0.867499	10642.3	10178.7	11480.4	10189.4	10461.5	9716.31
SLC4A5	Slc4a5	ENSMUSG00000068323	29.7661	0.0149149	1.01039	0.0454188	0.867499	128.707	19.1076	2.92121	4.57796	5.61139	17.6714
LZTS3	Lzts3	ENSMUSG00000037703	13462.7	-0.0717733	-1.05101	0.0454365	0.867499	12095.9	13832.8	13174.7	13304.7	13825.5	14542.6
LIPE	Lipe	ENSMUSG00000003123	319.071	-0.0861548	-1.06154	0.045523	0.867499	333.78	282.119	277.515	347.925	303.95	369.135
CDC14A	Cdc14a	ENSMUSG00000033502	153.469	-0.0820519	-1.05852	0.0455905	0.867499	142.436	132.629	147.034	159.084	158.989	180.641
TTL	Ttl	ENSMUSG00000027394	3175.99	-0.0699619	-1.04969	0.0455918	0.867499	3038.34	2993.15	3204.57	3325.89	3281.73	3212.26
GNG13	Gng13	ENSMUSG00000025739	104.052	-0.0761153	-1.05418	0.0456356	0.867499	92.6689	100.034	88.6101	109.871	129.062	104.065
TEX11	Tex11	ENSMUSG00000009670	3.38402	-0.0194269	-1.01356	0.0456737	0.867499	1.71609	1.12398	1.94747	6.86694	3.74093	4.90871
ONECUT2	Onecut2	ENSMUSG00000045991	1069.67	-0.0857188	-1.06122	0.0456895	0.867499	858.903	1191.42	993.212	1058.65	1206.45	1109.37
MLC1	Mlc1	ENSMUSG00000035805	4379.14	-0.0759215	-1.05403	0.0456968	0.867499	4452.4	4222.79	3994.27	4507	4904.36	4194.01
ASPG	Aspg	ENSMUSG00000037686	111.247	-0.0760548	-1.05413	0.0457423	0.867499	96.1011	83.1744	120.743	122.46	127.192	117.809
FBXL15	Fbxl15	ENSMUSG00000025226	300.49	-0.0860681	-1.06147	0.0457817	0.867499	295.168	303.474	244.408	322.746	335.748	301.395
TARBP2	Tarbp2	ENSMUSG00000023051	663.933	-0.0836704	-1.05971	0.0457848	0.867499	643.534	599.081	655.325	715.306	654.662	715.691
FUOM	Fuom	ENSMUSG00000025466	520.767	-0.0845557	-1.06036	0.045846	0.867499	499.382	505.79	481.026	552.789	536.823	548.794
KIAA1715	Lnpk1	ENSMUSG00000009207	1535.27	0.077571	1.05524	0.0459289	0.867499	1513.59	1618.53	1646.59	1506.15	1536.59	1390.15
H1FX	H1fx	ENSMUSG00000044927	409.867	-0.086269	-1.06162	0.0459343	0.867499	406.713	401.26	350.545	423.461	404.02	473.2
FICD	Ficd	ENSMUSG00000053334	380.492	0.0861202	1.06151	0.0461435	0.867499	422.158	402.384	380.731	383.404	351.647	342.628
TMX3	Tmx3	ENSMUSG00000024614	2509.31	0.0728853	1.05182	0.0461877	0.867499	2454.01	2648.09	2675.83	2382.83	2504.55	2390.54
PDK1	Pdk1	ENSMUSG00000006494	1488.29	0.0809139	1.05769	0.0462147	0.867499	1581.38	1411.72	1656.33	1453.5	1512.27	1314.55
EPHA5	Epha5	ENSMUSG00000029245	2755.93	0.0818157	1.05835	0.0462473	0.867499	3117.28	2575.03	2929.97	2654.07	2901.09	2358.15
NT5C3B	Nt5c3b	ENSMUSG00000017176	1097.59	-0.0794818	-1.05664	0.046284	0.867499	1016.78	1047.55	1098.38	1109.01	1108.25	1205.58
DMTN	Dmtn	ENSMUSG00000022099	11932.1	-0.0665362	-1.0472	0.0462943	0.867499	11844.5	10927.3	12013	12256.3	12418	12133.4
MPEG1	Mpeg1	ENSMUSG00000046805	1104.83	-0.0793037	-1.05651	0.0463235	0.867499	1013.35	1073.4	1098.38	1097.57	1146.59	1199.69
HIST1H2BB	Hist1h2bb	ENSMUSG00000075031	3.12079	-0.0175874	-1.01227	0.0463452	0.867499	0	1.12398	2.92121	2.28898	7.48185	4.90871
FSCN1	Fscn1	ENSMUSG00000029581	7412.87	-0.0675672	-1.04795	0.0463554	0.867499	7598.85	6931.58	7063.49	7571.94	7775.52	7535.86
TNFRSF19	Tnfrsf19	ENSMUSG00000060548	2109.25	-0.0748875	-1.05328	0.0464106	0.867499	2091.06	1988.32	2026.35	2309.58	2190.31	2049.88
OSBP2	Osbp2	ENSMUSG00000020435	3118	-0.0728503	-1.05179	0.0465408	0.867499	2983.42	2921.22	3142.25	3032.9	3248.06	3380.14
SUCLG2	Suclg2	ENSMUSG00000061838	570.813	-0.0836735	-1.05971	0.0465825	0.867499	545.717	560.865	525.818	593.99	596.678	601.808
TMEM104	Tmem104	ENSMUSG00000045980	683.991	-0.0838541	-1.05985	0.046643	0.867499	631.521	659.775	665.062	644.348	746.315	756.924
SCOC	Scoc	ENSMUSG00000063253	3772.45	0.0689136	1.04893	0.0466886	0.867499	3885.23	3964.27	3805.36	3795.13	3665.17	3519.55
CCDC180	Ccdc180	ENSMUSG00000035539	56.4321	-0.0597215	-1.04226	0.0466919	0.867499	55.7729	44.9591	43.8182	50.3576	91.6527	52.0324
ATP6V0D1	Atp6v0d1	ENSMUSG00000013160	5410.92	0.0669296	1.04749	0.0467194	0.867499	5606.47	5378.24	5708.05	5400.85	5116.65	5255.27
GARNL3	Garnl3	ENSMUSG00000038860	3019.09	0.0761181	1.05418	0.046778	0.867499	3295.75	2818.94	3265.91	2887.55	2840.3	3006.1
TMEM169	Tmem169	ENSMUSG00000026188	446.447	0.0853421	1.06094	0.0467894	0.867499	461.628	454.087	494.658	402.86	443.3	422.149
TMEM120B	Tmem120b	ENSMUSG00000054434	254.854	-0.0854582	-1.06102	0.0468291	0.867499	229.098	254.019	231.749	251.788	277.764	284.705
PTGER3	Ptger3	ENSMUSG00000040016	75.4037	0.068986	1.04898	0.0468881	0.867499	84.9465	68.5627	99.3212	61.8024	72.0128	65.7768
S100B	S100b	ENSMUSG00000033208	3010.28	-0.0746229	-1.05309	0.0469135	0.867499	3016.89	2896.49	2802.41	3372.81	2977.78	2995.3
GOPC	Gopc	ENSMUSG00000019861	1615.58	0.0770471	1.05486	0.0469569	0.867499	1643.16	1616.28	1767.33	1506.15	1651.62	1508.94
RAVER2	Raver2	ENSMUSG00000035275	700.458	-0.0833125	-1.05945	0.0469974	0.867499	620.367	687.875	696.222	746.207	689.266	762.814
KLHDC2	Klhdc2	ENSMUSG00000020978	2898.47	0.0726225	1.05163	0.047004	0.867499	2953.39	2865.02	3160.75	2889.84	2832.82	2688.99
CLEC11A	Clec11a	ENSMUSG00000004473	101.681	-0.0754277	-1.05367	0.0470046	0.867499	98.6752	79.8025	95.4262	115.593	104.746	115.846
SSR1	Ssr1	ENSMUSG00000021427	4545.94	0.0664301	1.04712	0.0470393	0.867499	4613.71	4649.9	4758.65	4442.91	4514.36	4296.11
BLVRB	Blvrb	ENSMUSG00000040466	213.106	-0.0846049	-1.0604	0.0470547	0.867499	193.06	193.324	207.406	238.054	215.103	231.691
SNX16	Snx16	ENSMUSG00000027534	509.698	0.0849749	1.06067	0.0471077	0.867499	530.272	511.41	564.767	525.321	461.069	465.346
ZNF319	Zfp319	ENSMUSG00000046556	754.783	-0.0812998	-1.05797	0.0471082	0.867499	724.19	722.718	721.539	755.363	794.947	809.938
TM4SF1	Tm4sf1	ENSMUSG00000027800	321.887	-0.0857906	-1.06127	0.0471308	0.867499	332.922	280.995	291.147	347.925	356.323	322.012
CD1D	Cd1d1	ENSMUSG00000028076	45.0869	-0.0526758	-1.03719	0.0471648	0.867499	48.0505	33.7194	30.1858	38.9127	81.3652	38.288
STAC3	Stac3	ENSMUSG00000040287	179.478	0.0819012	1.05841	0.0471754	0.867499	166.461	189.952	225.907	165.951	163.666	164.933
AR	Ar	ENSMUSG00000046532	917.88	0.0793563	1.05655	0.0472063	0.867499	941.276	948.638	973.737	874.39	905.304	863.934
RPSA	Rpsa	ENSMUSG00000032518	10242	-0.0686966	-1.04877	0.047289	0.867499	10257.9	10160.8	9391.69	10852.1	10758	10031.4
MCTP1	Mctp1	ENSMUSG00000021596	4011.59	0.0778063	1.05541	0.0472932	0.867499	3786.55	4694.86	4013.74	3791.69	3919.56	3863.16
TPP2	Tpp2	ENSMUSG00000041763	1908.38	0.077455	1.05516	0.0473044	0.867499	1843.94	2018.67	2079.9	1725.89	1832.12	1949.74
LMX1B	Lmx1b	ENSMUSG00000038765	3.02807	-0.0169258	-1.0118	0.0473234	0.867499	2.57414	1.12398	0	1.14449	8.41709	4.90871
TRIM11	Trim11	ENSMUSG00000020455	1215.46	-0.0795031	-1.05665	0.0474175	0.867499	1063.98	1228.51	1209.38	1284.12	1235.44	1271.36
HMGCS1	Hmgcs1	ENSMUSG00000093930	8461.92	0.0725829	1.0516	0.0474921	0.867499	9320.95	7981.37	8913.59	8152.2	7926.09	8477.35
BBS4	Bbs4	ENSMUSG00000025235	1656.76	0.075418	1.05367	0.0475913	0.867499	1662.89	1747.79	1735.2	1674.39	1514.14	1606.13
OMP	Omp	ENSMUSG00000074006	11.5453	0.0269028	1.01882	0.0475995	0.867499	34.3218	8.99183	3.89495	4.57796	3.74093	13.7444
POU3F4	Pou3f4	ENSMUSG00000056854	676.931	-0.0855337	-1.06108	0.0477599	0.867499	597.199	735.082	585.216	686.694	819.263	638.133
PPARGC1A	Ppargc1a	ENSMUSG00000029167	1535.9	0.07435	1.05289	0.0477702	0.867499	1585.67	1557.83	1623.22	1442.06	1489.82	1516.79
TMEM74	Tmem74	ENSMUSG00000054409	158.626	0.0775521	1.05523	0.0477749	0.867499	160.454	143.869	216.17	121.316	163.666	146.28
KCNC2	Kcnc2	ENSMUSG00000035681	1979.14	0.0822245	1.05865	0.0478136	0.867499	2073.9	1771.39	2354.5	1963.94	1872.33	1838.8
ARHGEF1	Arhgef1	ENSMUSG00000040940	2242.39	-0.0781496	-1.05566	0.0478496	0.867499	2330.45	1995.06	2139.3	2419.45	2151.03	2419.01
YME1L1	Yme1l1	ENSMUSG00000026775	2746.98	0.0723429	1.05142	0.0478781	0.867499	2703.7	2922.34	2884.21	2785.69	2558.79	2627.14
RNF14	Rnf14	ENSMUSG00000060450	8516.05	0.0665522	1.04721	0.0478844	0.867499	8763.22	8417.48	9088.86	8511.57	8338.53	7976.66
ARHGAP22	Arhgap22	ENSMUSG00000063506	68.6056	-0.0680946	-1.04833	0.0478936	0.867499	68.6436	52.827	59.398	75.5363	76.689	78.5394
CPA6	Cpa6	ENSMUSG00000042501	25.8282	0.0433285	1.03049	0.0479817	0.867499	51.4827	17.9837	24.3434	21.7453	16.8342	22.5801
LRRC3	Lrrc3	ENSMUSG00000051652	483.79	-0.084501	-1.06032	0.0480166	0.867499	427.307	473.195	478.105	504.72	505.96	513.451
PTP4A1	Ptp4a1	ENSMUSG00000026064	3740.06	0.068155	1.04838	0.0480483	0.867499	4001.06	3787.81	3759.6	3701.28	3566.04	3624.59
RAPSN	Rapsn	ENSMUSG00000002104	29.7499	-0.0500398	-1.03529	0.0481465	0.867499	18.877	29.2234	25.3172	27.4678	38.3445	39.2697
DDX60	Ddx60	ENSMUSG00000037921	35.4965	-0.0533216	-1.03765	0.0481697	0.867499	24.0253	31.4714	33.1071	48.0686	44.8911	31.4158
DMWD	Dmwd	ENSMUSG00000030410	3920.22	-0.0706066	-1.05016	0.0481987	0.867499	4065.42	3666.42	3658.33	4042.34	4042.07	4046.74
CUL2	Cul2	ENSMUSG00000024231	1752.71	0.0721579	1.05129	0.0483046	0.867499	1813.91	1829.84	1785.83	1699.57	1695.58	1691.54
LECT2	Lect2	ENSMUSG00000021539	2.17004	0.0143056	1.00997	0.0483514	0.867499	3.43218	6.74387	0.973737	0	1.87046	0
FOSL2	Fosl2	ENSMUSG00000029135	2553.75	0.0804506	1.05735	0.0483773	0.867499	2876.17	2462.64	2642.72	2145.92	2592.46	2602.6
ZMAT1	Zmat1	ENSMUSG00000052676	728.537	0.083403	1.05951	0.048443	0.867499	693.301	844.108	753.672	722.173	666.82	691.147
BEND6	Bend6	ENSMUSG00000042182	3136.23	0.0726872	1.05167	0.0484508	0.867499	3321.49	3098.81	3296.1	3234.33	2985.26	2881.42
B3GALNT1	B3galnt1	ENSMUSG00000043300	898.355	0.0817619	1.05831	0.0484708	0.867499	954.146	872.207	987.369	817.166	928.685	830.554
FRAS1	Fras1	ENSMUSG00000034687	2426.76	-0.0777184	-1.05535	0.0484978	0.867499	2231.78	2533.45	2241.54	2315.3	2685.99	2552.53
KLHL15	Klhl15	ENSMUSG00000043929	634.665	0.0847704	1.06052	0.0484987	0.867499	589.477	765.429	651.43	602.002	573.297	626.352
PRKAR2A	Prkar2a	ENSMUSG00000032601	1686.67	0.0757211	1.05389	0.0485291	0.867499	1812.19	1761.27	1668.99	1570.24	1720.83	1586.5
RBAK	Rbak	ENSMUSG00000061898	453.677	-0.0845493	-1.06036	0.0486087	0.867499	413.578	438.352	439.155	468.096	458.264	504.616
GPR101	Gpr101	ENSMUSG00000036357	242.41	0.0760149	1.0541	0.0486965	0.867499	257.414	359.673	181.115	222.031	250.642	183.586
NPHP3	Nphp3	ENSMUSG00000032558	359.98	-0.0851414	-1.06079	0.0487398	0.867499	343.218	322.582	352.493	394.849	382.51	364.227
MN1	Mn1	ENSMUSG00000070576	2206.33	-0.0733396	-1.05215	0.0487477	0.867499	2069.61	2180.52	2148.06	2174.53	2250.17	2415.09
NUMBL	Numbl	ENSMUSG00000063160	3480.99	-0.0728119	-1.05176	0.0487921	0.867499	3365.25	3253.92	3478.19	3330.47	3655.82	3802.29
PHF21B	Phf21b	ENSMUSG00000016624	422.227	-0.0849148	-1.06063	0.0488081	0.867499	376.682	401.26	420.654	439.484	475.098	420.186
REC8	Rec8	ENSMUSG00000002324	167.549	0.0793968	1.05658	0.0488273	0.867499	220.518	167.473	156.772	167.096	140.285	153.152
SOGA1	Soga1	ENSMUSG00000055485	1374.78	-0.0821725	-1.05861	0.0488864	0.867499	1397.76	1293.7	1248.33	1248.64	1595.51	1464.76
TMEM150B	Tmem150b	ENSMUSG00000046456	12.5497	-0.0355012	-1.02491	0.0489871	0.867499	7.72241	10.1158	9.73737	16.0229	14.0285	17.6714
CLEC4D	Clec4d	ENSMUSG00000030144	2.24408	0.0147762	1.01029	0.0491153	0.867499	6.00632	2.24796	2.92121	2.28898	0	0
APOH	Apoh	ENSMUSG00000000049	5.59754	-0.0231079	-1.01615	0.0491231	0.867499	2.57414	1.12398	5.84242	12.5894	6.54662	4.90871
CRLF1	Crlf1	ENSMUSG00000007888	20.08	-0.0433228	-1.03048	0.0491674	0.867499	18.877	14.6117	13.6323	26.3233	21.5103	25.5253
GBP6	Gbp4	ENSMUSG00000079363	90.971	0.0631616	1.04475	0.0491776	0.867499	145.01	73.0586	89.5838	105.293	72.0128	60.8681
BCHE	Bche	ENSMUSG00000027792	206.168	-0.0828968	-1.05914	0.0491779	0.867499	187.912	213.556	172.351	201.43	230.067	231.691
PTGES3	Ptges3	ENSMUSG00000071072	2953.21	0.0709398	1.0504	0.0491825	0.867499	3118.99	3028	2991.32	3002	2868.36	2710.59
TRIP11	Trip11	ENSMUSG00000021188	1687.84	0.0738768	1.05254	0.0493216	0.867499	1697.21	1817.47	1724.49	1574.82	1664.71	1648.35
HAUS2	Haus2	ENSMUSG00000027285	682.097	0.0824477	1.05881	0.0493602	0.867499	735.345	683.379	719.592	700.428	608.836	645.005
SLC7A3	Slc7a3	ENSMUSG00000031297	251.696	0.0844614	1.06029	0.0494976	0.867499	285.729	258.515	259.988	226.609	231.937	247.399
NWD2	Nwd2	ENSMUSG00000090061	971.939	-0.0844593	-1.06029	0.0496618	0.867499	865.768	811.512	1082.8	1054.08	1105.44	912.039
RASEF	Rasef	ENSMUSG00000043003	2.06619	0.0148019	1.01031	0.0496858	0.867499	5.14827	2.24796	2.92121	1.14449	0.935232	0
ANLN	Anln	ENSMUSG00000036777	1735.99	-0.0801265	-1.05711	0.0499647	0.867499	1535.9	1763.52	1694.3	1601.14	1891.97	1929.12
TP53I11	Trp53i11	ENSMUSG00000068735	1749.16	-0.0800518	-1.05706	0.0500409	0.867499	1841.36	1473.54	1710.86	1816.31	1918.16	1734.74
ENDOD1	Endod1	ENSMUSG00000037419	2812.89	0.0742903	1.05284	0.0500598	0.867499	3070.94	2862.77	2798.52	2537.33	2702.82	2904.98
SMIM13	Smim13	ENSMUSG00000091264	6373.97	0.071464	1.05078	0.0500881	0.867499	6594.08	6112.2	7028.43	6467.51	6009.8	6031.83
OCM	Ocm	ENSMUSG00000029618	5.14161	0.0232878	1.01627	0.050152	0.867499	9.4385	5.61989	6.81616	2.28898	3.74093	2.94523
AGGF1	Aggf1	ENSMUSG00000021681	1975.11	0.0713443	1.0507	0.0502053	0.867499	2024.13	1996.19	2094.51	1950.21	1914.42	1871.2
CDT1	Cdt1	ENSMUSG00000006585	52.3506	-0.0584555	-1.04135	0.0502646	0.867499	58.3471	32.5954	42.8444	46.9241	61.7253	71.6672
MRPS24	Mrps24	ENSMUSG00000020477	465.783	-0.0839083	-1.05989	0.0502741	0.867499	446.184	470.947	408.969	493.275	484.45	490.871
OLFM4	Olfm4	ENSMUSG00000022026	12.7479	0.0353023	1.02477	0.0503058	0.867499	17.1609	16.8597	14.6061	6.86694	12.158	8.83569
RAMP1	Ramp1	ENSMUSG00000034353	1744.02	-0.0751371	-1.05346	0.0503525	0.867499	1565.93	1792.75	1689.43	1787.69	1800.32	1828.01
DCUN1D1	Dcun1d1	ENSMUSG00000027708	1507.34	0.0746643	1.05312	0.0504667	0.867499	1528.18	1580.31	1574.53	1390.56	1525.36	1445.13
EVA1B	Eva1b	ENSMUSG00000050212	42.6256	-0.0577929	-1.04087	0.0504997	0.867499	38.612	38.2153	32.1333	46.9241	44.8911	54.9776
ZC3H3	Zc3h3	ENSMUSG00000075600	406.023	-0.0844498	-1.06028	0.050549	0.867499	369.817	375.409	405.075	420.028	396.538	469.273
CHAF1A	Chaf1a	ENSMUSG00000002835	157.605	-0.0799285	-1.05697	0.0505932	0.867499	126.133	159.605	148.982	175.107	176.759	159.042
MEX3A	Mex3a	ENSMUSG00000074480	219.649	-0.0797779	-1.05686	0.0506014	0.867499	194.776	182.085	227.854	230.042	293.663	189.476
IFIT3	Ifit3	ENSMUSG00000074896	165.339	0.0802024	1.05717	0.0506386	0.867499	206.789	165.225	163.588	151.073	157.119	148.243
SLC38A6	Slc38a6	ENSMUSG00000044712	3492.22	0.0711629	1.05056	0.0506661	0.867499	3505.11	3520.3	3785.89	3439.19	3188.21	3514.64
H2AFV	H2afv	ENSMUSG00000041126	867.053	-0.0787286	-1.05609	0.0506685	0.867499	831.446	813.76	851.046	925.892	882.859	897.313
DUS3L	Dus3l	ENSMUSG00000007603	2049.81	-0.0770188	-1.05484	0.05072	0.867499	2140.82	1778.13	1994.21	2203.14	2066.86	2115.66
COPE	Cope	ENSMUSG00000055681	2247.15	-0.0697863	-1.04956	0.050738	0.867499	2192.31	2147.92	2191.88	2329.04	2256.71	2365.02
PHF10	Phf10	ENSMUSG00000023883	1525.57	0.0759395	1.05405	0.0507861	0.867499	1502.44	1626.4	1615.43	1526.75	1381.34	1501.08
WDR47	Wdr47	ENSMUSG00000040389	4542.04	0.0671536	1.04765	0.0508347	0.867499	4730.4	4480.18	4809.29	4381.11	4543.36	4307.89
GRPEL2	Grpel2	ENSMUSG00000024580	612.728	0.0816827	1.05825	0.0508729	0.867499	620.367	635.048	666.036	583.69	592.002	579.228
CDCA8	Cdca8	ENSMUSG00000028873	66.6577	-0.0658924	-1.04673	0.0509598	0.867499	61.7793	48.3311	65.2404	75.5363	82.3004	66.7585
NCOA4	Ncoa4	ENSMUSG00000056234	1223.37	0.0767492	1.05464	0.0509995	0.867499	1198.69	1299.32	1311.62	1143.35	1171.85	1215.4
ATP6AP1	Atp6ap1	ENSMUSG00000019087	9225.02	0.0625209	1.04429	0.0510066	0.867499	9631.56	9143.57	9615.65	8938.47	8942.69	9078.18
GALNT2	Galnt2	ENSMUSG00000089704	10.3065	-0.0316393	-1.02217	0.0511585	0.867499	6.86436	10.1158	4.86868	10.3004	14.9637	14.7261
C21orf91	D16Ertd472e	ENSMUSG00000022864	171.206	-0.0811388	-1.05785	0.0511697	0.867499	149.3	168.597	156.772	172.818	181.435	198.312
RFX8	Rfx8	ENSMUSG00000057173	6.34275	-0.0254585	-1.0178	0.0511906	0.867499	3.43218	5.61989	2.92121	6.86694	8.41709	10.7992
ATXN7L2	Atxn7l2	ENSMUSG00000048997	888.34	-0.0825798	-1.05891	0.0512409	0.867499	933.553	732.834	868.573	989.984	914.657	890.441
ADGRB2	Adgrb2	ENSMUSG00000028782	15173.4	-0.0653367	-1.04633	0.0512668	0.867499	15450	13949.7	14854.4	15642.9	15241.5	15902.3
CALB2	Calb2	ENSMUSG00000003657	265.203	0.0395078	1.02776	0.051307	0.867499	519.117	261.887	200.59	196.852	267.476	145.298
RUNX1	Runx1	ENSMUSG00000022952	33.7883	-0.0514741	-1.03632	0.0513346	0.867499	30.0316	23.6035	30.1858	38.9127	29.9274	50.0689
ALK	Alk	ENSMUSG00000055471	258.703	0.0838582	1.05985	0.0513732	0.867499	275.433	283.243	267.778	238.054	260.93	226.783
STAC	Stac	ENSMUSG00000032502	27.0584	0.0437729	1.03081	0.0514411	0.867499	49.7666	30.3474	17.5273	26.3233	17.7694	20.6166
PTRF	Ptrf	ENSMUSG00000004044	582.592	-0.084208	-1.06011	0.051508	0.867499	661.553	457.459	523.87	632.903	622.864	596.9
SOCS4	Socs4	ENSMUSG00000048379	611.912	0.0812048	1.0579	0.0516211	0.867499	634.095	632.8	650.456	590.557	588.261	575.301
ALG2	Alg2	ENSMUSG00000039740	3474.57	0.0668251	1.04741	0.0516434	0.867499	3452.77	3605.72	3666.12	3403.71	3354.68	3364.43
USP53	Usp53	ENSMUSG00000039701	702.103	-0.0815954	-1.05819	0.0517187	0.867499	623.799	724.966	664.089	701.572	749.121	749.07
ADAMTS2	Adamts2	ENSMUSG00000036545	317.466	-0.0831162	-1.0593	0.0517478	0.867499	257.414	298.978	332.044	315.879	305.821	394.661
TRPV4	Trpv4	ENSMUSG00000014158	66.0072	0.0548181	1.03873	0.0517959	0.867499	124.417	58.4469	45.7656	46.9241	64.531	55.9593
ATXN7L1	Atxn7l1	ENSMUSG00000020564	1178.2	-0.0751095	-1.05344	0.051974	0.867499	1130.05	1137.47	1140.25	1225.75	1243.86	1191.84
TTLL8	Ttll8	ENSMUSG00000022388	55.7523	-0.0600033	-1.04247	0.0519882	0.867499	48.0505	43.8352	52.5818	46.9241	83.2356	59.8863
RNPEPL1	Rnpepl1	ENSMUSG00000026269	1381.2	-0.0773484	-1.05508	0.0520247	0.867499	1431.22	1221.76	1328.18	1452.36	1386.95	1466.72
RPE65	Rpe65	ENSMUSG00000028174	63.0545	-0.0624012	-1.0442	0.0520999	0.867499	42.9023	65.1908	56.4767	88.1257	59.8548	65.7768
THRA	Thra	ENSMUSG00000058756	16701.4	-0.0672086	-1.04769	0.0521184	0.867499	17422.6	15679.5	15539.9	17634.3	17072.7	16859.5
MYOF	Myof	ENSMUSG00000048612	135.726	0.0762461	1.05427	0.0521742	0.867499	172.467	146.117	125.612	107.582	129.062	133.517
TMEM230	Tmem230	ENSMUSG00000027341	623.843	0.0809669	1.05773	0.0522332	0.867499	654.688	644.04	655.325	612.302	600.419	576.283
PRAMEF8	Pramef8	ENSMUSG00000046862	506.94	0.0827711	1.05905	0.0523737	0.867499	556.013	542.882	496.606	489.842	491.932	464.364
MED26	Med26	ENSMUSG00000045248	328.765	-0.0836127	-1.05967	0.0525004	0.867499	326.915	267.507	328.149	386.838	325.461	337.72
HIST1H2BD	Hist3h2ba	ENSMUSG00000056895	379.706	-0.0838031	-1.05981	0.0525047	0.867499	384.404	351.805	337.887	416.594	371.287	416.259
TREM2	Trem2	ENSMUSG00000023992	408.17	-0.0834356	-1.05954	0.052535	0.867499	374.108	409.128	377.81	418.883	429.271	439.821
TF	Trf	ENSMUSG00000032554	241.71	-0.0829152	-1.05916	0.0526049	0.867499	208.505	245.027	223.959	241.487	253.448	277.833
POLR2J	Polr2j	ENSMUSG00000039771	370.405	-0.0837619	-1.05978	0.0526257	0.867499	365.527	318.086	364.178	390.271	375.963	408.405
ABHD17C	Abhd17c	ENSMUSG00000038459	874.379	-0.0792114	-1.05644	0.0526627	0.867499	835.736	896.935	782.884	912.158	900.628	917.93
IGSF1	Igsf1	ENSMUSG00000031111	103.945	0.036743	1.0258	0.0526715	0.867499	126.991	193.324	70.1091	49.2131	109.422	74.6125
NUP93	Nup93	ENSMUSG00000032939	1110.33	-0.0811375	-1.05785	0.0527188	0.867499	926.689	1183.55	1074.03	1111.3	1155.95	1210.49
LINGO3	Lingo3	ENSMUSG00000051067	3089.42	-0.0752077	-1.05351	0.052747	0.867499	2811.81	3238.18	2886.16	3055.79	3093.75	3450.83
YTHDF3	Ythdf3	ENSMUSG00000047213	2594.23	0.0728371	1.05178	0.0527512	0.867499	2478.89	2789.71	2779.05	2490.41	2431.6	2595.73
CD300E	Cd300e	ENSMUSG00000048498	4.35455	0.0206239	1.0144	0.0527886	0.867499	6.00632	3.37194	9.73737	2.28898	3.74093	0.981743
SCEL	Scel	ENSMUSG00000022123	98.7954	0.0717446	1.05099	0.0529576	0.867499	105.54	112.398	109.059	80.1143	76.689	108.973
SMARCA5	Smarca5	ENSMUSG00000031715	2468.88	0.0713527	1.0507	0.0529984	0.867499	2454.87	2696.42	2498.61	2313.01	2377.36	2473.01
UGGT1	Uggt1	ENSMUSG00000037470	2309.41	0.0718584	1.05107	0.0531044	0.867499	2318.44	2355.86	2484	2108.15	2322.18	2267.83
INSM1	Insm1	ENSMUSG00000068154	340.414	-0.0835293	-1.05961	0.0531387	0.867499	346.65	328.202	284.331	354.792	393.733	334.774
SUFU	Sufu	ENSMUSG00000025231	657.774	-0.0819141	-1.05842	0.0531637	0.867499	587.761	671.015	623.192	648.926	669.626	746.125
SMARCA1	Smarca1	ENSMUSG00000031099	1611.88	0.0759828	1.05408	0.0532064	0.867499	1547.06	1814.1	1656.33	1561.08	1516.01	1576.68
MRC2	Mrc2	ENSMUSG00000020695	216.511	-0.0780105	-1.05556	0.0532887	0.867499	235.962	170.845	187.931	179.685	248.772	275.87
TMEM248	Tmem248	ENSMUSG00000053094	1326.37	0.0743107	1.05286	0.05332	0.867499	1340.27	1418.46	1361.28	1307.01	1238.25	1292.96
CKMT1B	Ckmt1	ENSMUSG00000000308	5022.65	0.0666041	1.04725	0.0533492	0.867499	5174.87	4978.1	5348.74	4753.07	5075.5	4805.63
CXorf40B	1110012L19Rik	ENSMUSG00000045237	171.87	0.0808391	1.05763	0.0533987	0.867499	185.338	179.837	188.905	157.94	155.248	163.951
PCNXL4	Pcnx4	ENSMUSG00000034501	1136.43	0.0763487	1.05435	0.0534183	0.867499	1166.08	1186.92	1186.01	1044.92	1160.62	1074.03
NCOA5	Ncoa5	ENSMUSG00000039804	1929.16	0.0729499	1.05187	0.0534232	0.867499	1981.23	2027.66	1977.66	1736.19	1957.44	1894.76
FRMD4B	Frmd4b	ENSMUSG00000030064	1126.53	-0.0766888	-1.05459	0.053621	0.867499	1019.36	1090.26	1142.19	1159.37	1151.27	1196.74
PPT1	Ppt1	ENSMUSG00000028657	2898.1	0.0699535	1.04968	0.0538113	0.867499	2980.85	2954.94	3029.3	2953.93	2639.22	2830.36
FER1L5	Fer1l5	ENSMUSG00000037432	379.173	-0.0831942	-1.05936	0.0538868	0.867499	342.36	366.417	367.099	420.028	382.51	396.624
PGP	Pgp	ENSMUSG00000043445	1058.05	-0.0764118	-1.05439	0.0539179	0.867499	1031.37	1035.18	988.343	1068.95	1148.46	1075.99
ADAMTS1	Adamts1	ENSMUSG00000022893	438.777	0.0833247	1.05946	0.0539771	0.867499	522.55	448.467	418.707	439.484	426.466	376.989
SMARCAL1	Smarcal1	ENSMUSG00000039354	1641.14	0.0734642	1.05224	0.053992	0.867499	1660.32	1736.55	1699.17	1492.41	1659.1	1599.26
AGFG1	Agfg1	ENSMUSG00000026159	3233.3	0.0678382	1.04814	0.0540355	0.867499	3165.33	3386.55	3438.26	3117.59	3156.41	3135.69
PMF1-BGLAP	Pmf1	ENSMUSG00000028066	107.778	0.0742268	1.0528	0.0540389	0.867499	114.12	129.258	111.006	89.2702	102.875	100.138
ANKRD33B	Ankrd33b	ENSMUSG00000022237	3250.59	0.0824342	1.0588	0.0540844	0.867499	2997.15	3358.45	3885.21	2647.2	2989.94	3625.58
ZNF322	Zfp322a	ENSMUSG00000046351	882.085	0.0779033	1.05548	0.0541946	0.867499	904.38	931.778	916.286	827.466	820.198	892.404
RABEP2	Rabep2	ENSMUSG00000030727	389.605	-0.083143	-1.05932	0.0542843	0.867499	397.275	355.177	350.545	436.051	386.251	412.332
HMCES	Hmces	ENSMUSG00000030060	456.031	0.0824562	1.05882	0.0543602	0.867499	455.622	505.79	476.157	446.351	432.077	420.186
UQCR10	Uqcr10	ENSMUSG00000059534	1654.51	-0.0730536	-1.05194	0.0544486	0.867499	1523.89	1626.4	1643.67	1770.53	1715.22	1647.36
ANKRD13B	Ankrd13b	ENSMUSG00000037907	3730.09	-0.0740081	-1.05264	0.0544777	0.867499	3941.86	3383.18	3467.48	3981.68	3616.54	3989.8
RAB26	Rab26	ENSMUSG00000079657	1207.43	0.0798609	1.05692	0.054504	0.867499	1322.25	1123.98	1330.12	1194.85	1053.07	1220.31
GBAS	Gbas	ENSMUSG00000029432	2243.92	0.0685068	1.04863	0.0547579	0.867499	2361.34	2322.14	2252.25	2165.37	2180.03	2182.41
ZFYVE21	Zfyve21	ENSMUSG00000021286	413.087	-0.082744	-1.05903	0.0549207	0.867499	400.707	399.012	372.941	470.385	414.308	421.168
CDA	Cda	ENSMUSG00000028755	26.0028	0.0462203	1.03256	0.0549721	0.867499	39.4701	25.8515	27.2646	18.3118	20.5751	24.5436
KCNS1	Kcns1	ENSMUSG00000040164	442.085	-0.0825996	-1.05892	0.0549811	0.867499	386.978	381.029	473.236	510.442	383.445	517.378
FNIP2	Fnip2	ENSMUSG00000061175	782.691	0.0797428	1.05683	0.0550162	0.867499	755.938	810.389	884.153	741.629	750.056	753.978
VASH1	Vash1	ENSMUSG00000021256	694.629	-0.0809702	-1.05773	0.0551038	0.867499	701.881	601.328	682.59	759.941	740.704	681.33
SLC6A11	Slc6a11	ENSMUSG00000030307	4186.1	0.0790999	1.05636	0.0552026	0.867499	4779.31	4660.01	3648.59	3903.85	3890.56	4234.26
GIMAP1	Gimap1	ENSMUSG00000090019	47.0085	-0.0570088	-1.04031	0.0552055	0.867499	39.4701	31.4714	49.6606	48.0686	49.5673	63.8133
LPCAT4	Lpcat4	ENSMUSG00000027134	4574.13	-0.0657955	-1.04666	0.05531	0.867499	4461.84	4319.45	4551.25	4640.91	4570.48	4900.86
CCNF	Ccnf	ENSMUSG00000072082	154.181	-0.0780128	-1.05556	0.055352	0.867499	158.738	121.39	144.113	157.94	172.083	170.823
MAPKAPK2	Mapkapk2	ENSMUSG00000016528	723.528	-0.0801864	-1.05715	0.0554118	0.867499	748.215	637.296	686.485	779.398	740.704	749.07
SOX4	Sox4	ENSMUSG00000076431	416.056	-0.0809045	-1.05768	0.0554637	0.867499	451.332	337.194	370.02	425.75	552.722	359.318
NDUFA6	Ndufa6	ENSMUSG00000022450	1563.48	-0.0724086	-1.05147	0.0554867	0.867499	1536.76	1481.4	1514.16	1561.08	1686.22	1601.22
SH3BGRL2	Sh3bgrl2	ENSMUSG00000032261	1161.79	0.0750396	1.05339	0.055509	0.867499	1171.23	1215.02	1227.88	1071.24	1127.89	1157.47
ARMC12	Armc12	ENSMUSG00000024223	1.4674	-0.0120234	-1.00837	0.0555293	0.867499	0	0	0.973737	1.14449	3.74093	2.94523
MEGF6	Megf6	ENSMUSG00000057751	152.139	0.0747455	1.05318	0.055533	0.867499	207.647	162.977	126.586	139.628	135.609	140.389
STRC	Strc	ENSMUSG00000033498	20.6955	-0.0412667	-1.02902	0.0555715	0.867499	12.8707	21.3556	14.6061	32.0457	17.7694	25.5253
RHEBL1	Rhebl1	ENSMUSG00000023755	165.597	-0.078963	-1.05626	0.0555734	0.867499	161.312	137.125	158.719	191.13	183.305	161.988
PHF12	Phf12	ENSMUSG00000037791	2064.77	-0.069549	-1.04939	0.0555735	0.867499	2063.6	2000.68	1935.79	2141.34	2148.23	2098.97
OLIG2	Olig2	ENSMUSG00000039830	1029.32	-0.0827211	-1.05901	0.0556407	0.867499	1191.82	856.472	865.652	1149.07	1140.98	971.925
SETD1A	Setd1a	ENSMUSG00000042308	997.666	-0.0767753	-1.05466	0.0556969	0.867499	941.276	926.158	1008.79	1056.36	995.087	1058.32
SYNPO2	Synpo2	ENSMUSG00000050315	630.977	-0.0827241	-1.05902	0.0557338	0.867499	475.357	683.379	627.087	608.869	709.841	681.33
KCNJ11	Kcnj11	ENSMUSG00000096146	568.948	-0.081228	-1.05792	0.0557428	0.867499	549.149	496.798	579.373	584.834	593.872	609.662
PRADC1	Pradc1	ENSMUSG00000030008	430.669	-0.0823051	-1.05871	0.0557595	0.867499	392.985	400.136	431.365	481.83	433.948	443.748
ZNF706	Zfp706	ENSMUSG00000062397	6155.77	0.0660661	1.04686	0.0557727	0.867499	6533.16	6310.02	6149.15	6309.57	5821.82	5810.94
HES5	Hes5	ENSMUSG00000048001	128.19	-0.0669585	-1.04751	0.055825	0.867499	81.5143	134.877	125.612	145.35	98.1993	183.586
LSM4	Lsm4	ENSMUSG00000031848	681.919	-0.0797905	-1.05686	0.055858	0.867499	675.282	620.436	659.22	733.618	729.481	673.476
HSPBP1	Hspbp1	ENSMUSG00000063802	1584.44	-0.0712953	-1.05066	0.0558639	0.867499	1536.76	1489.27	1570.64	1645.78	1640.4	1623.8
INTS1	Ints1	ENSMUSG00000029547	3912.77	-0.0677654	-1.04809	0.0559581	0.867499	3813.15	3702.39	3871.58	3967.95	3857.83	4263.71
ZNF362	Zfp362	ENSMUSG00000028799	927.955	-0.0793942	-1.05657	0.0559648	0.867499	921.541	842.984	896.812	1068.95	895.952	941.491
HTR1A	Htr1a	ENSMUSG00000021721	411.425	0.0826369	1.05895	0.0559956	0.867499	465.919	399.012	437.208	428.039	392.797	345.573
PLEKHH1	Plekhh1	ENSMUSG00000060716	1937.32	-0.0766527	-1.05457	0.0559974	0.867499	1751.27	1875.92	1962.08	1860.94	1948.09	2225.61
TMEM184B	Tmem184b	ENSMUSG00000009035	2527.62	-0.0695634	-1.0494	0.0560095	0.867499	2584.43	2352.49	2406.1	2633.47	2552.25	2636.96
ACD	Acd	ENSMUSG00000038000	801.537	-0.0786536	-1.05603	0.0560369	0.867499	803.988	749.694	748.804	884.691	805.235	816.81
RAG1	Rag1	ENSMUSG00000061311	4.14143	-0.0200396	-1.01399	0.0560529	0.867499	2.57414	1.12398	2.92121	6.86694	8.41709	2.94523
KDM3B	Kdm3b	ENSMUSG00000038773	2442.75	-0.0735085	-1.05227	0.0561302	0.867499	2163.99	2525.58	2385.66	2442.34	2497.07	2641.87
CCDC89	Ccdc89	ENSMUSG00000044362	21.4924	-0.04347	-1.03059	0.05618	0.867499	16.3029	16.8597	18.501	21.7453	28.057	27.4888
RPS19	Rps19	ENSMUSG00000040952	3067.01	-0.0767706	-1.05465	0.0562013	0.867499	2688.26	3288.76	2870.58	3023.74	3451.01	3079.73
LAPTM4B	Laptm4b	ENSMUSG00000022257	1685.71	0.0749691	1.05334	0.0562605	0.867499	1851.66	1600.55	1787.78	1642.34	1677.81	1554.1
PNO1	Pno1	ENSMUSG00000020116	456.801	0.0819957	1.05848	0.056301	0.867499	471.067	518.154	451.814	429.184	418.984	451.602
ANAPC4	Anapc4	ENSMUSG00000029176	1587.38	0.0728873	1.05182	0.05633	0.867499	1589.1	1693.84	1644.64	1479.83	1503.85	1613
ACER3	Acer3	ENSMUSG00000030760	279.321	0.0818153	1.05835	0.0563631	0.867499	260.846	338.318	295.042	244.921	260.93	275.87
MCAM	Mcam	ENSMUSG00000032135	1024.4	-0.080515	-1.0574	0.0563757	0.867499	977.313	937.398	1016.58	1102.14	923.074	1189.87
KIF11	Kif11	ENSMUSG00000012443	121.518	-0.0733746	-1.05217	0.0564114	0.867499	118.41	110.15	102.242	116.738	161.795	119.773
CD226	Cd226	ENSMUSG00000034028	5.16288	0.0222423	1.01554	0.0564477	0.867499	10.2965	6.74387	4.86868	2.28898	1.87046	4.90871
ERO1B	Ero1lb	ENSMUSG00000057069	555.836	0.0808711	1.05766	0.0564494	0.867499	591.193	548.502	605.664	505.864	534.017	549.776
B9D2	B9d2	ENSMUSG00000063439	423.529	-0.0818992	-1.05841	0.0564811	0.867499	385.262	405.756	415.786	436.051	453.587	444.729
GLRA1	Glra1	ENSMUSG00000000263	8.6568	0.0280449	1.01963	0.0565225	0.867499	12.0126	14.6117	7.7899	6.86694	2.8057	7.85394
LCTL	Lctl	ENSMUSG00000032401	9.82724	0.0290282	1.02032	0.0565356	0.867499	12.0126	19.1076	7.7899	4.57796	4.67616	10.7992
NAPG	Napg	ENSMUSG00000024581	4527.76	0.0628614	1.04454	0.0565624	0.867499	4653.18	4577.96	4710.94	4413.15	4457.31	4354.03
NPTX1	Nptx1	ENSMUSG00000025582	10156.9	0.0806014	1.05746	0.0566093	0.867499	11532.1	8412.98	11929.3	9223.44	10098.6	9744.78
GABRD	Gabrd	ENSMUSG00000029054	3478.46	-0.0738234	-1.0525	0.0566596	0.867499	3027.18	3578.75	3462.61	3574.24	3427.62	3800.33
C9orf50	1700001O22Rik	ENSMUSG00000044320	193.848	-0.0805923	-1.05745	0.0566839	0.867499	175.899	177.589	186.957	208.297	196.399	217.947
MC3R	Mc3r	ENSMUSG00000038537	28.412	0.0442225	1.03113	0.0567411	0.867499	42.9023	41.5872	17.5273	21.7453	28.057	18.6531
CLEC4M	Cd209a	ENSMUSG00000031494	4.10069	-0.02012	-1.01404	0.0567569	0.867499	3.43218	2.24796	0.973737	4.57796	7.48185	5.89046
TRPC5	Trpc5	ENSMUSG00000041710	210.163	0.0776623	1.05531	0.056822	0.867499	230.814	255.143	196.695	160.229	239.419	178.677
TMEM252	Tmem252	ENSMUSG00000048572	99.5486	0.0718572	1.05107	0.0568373	0.867499	114.12	113.522	100.295	81.2588	86.9766	101.12
SGK1	Sgk1	ENSMUSG00000019970	4668.08	0.0759154	1.05403	0.0568704	0.867499	4625.72	5687.33	4894	3345.34	4719.18	4736.91
ARRDC3	Arrdc3	ENSMUSG00000074794	2363.2	0.0729054	1.05183	0.0568715	0.867499	2467.74	2522.21	2346.71	2085.26	2373.62	2383.67
ELF1	Elf1	ENSMUSG00000036461	261.713	-0.0816355	-1.05822	0.0569837	0.867499	219.66	240.531	274.594	268.955	274.958	291.578
PIAS4	Pias4	ENSMUSG00000004934	774.49	-0.0798025	-1.05687	0.0570548	0.867499	714.752	706.982	798.464	785.12	766.89	874.733
PTH2	Pth2	ENSMUSG00000038300	3.31248	-0.0175213	-1.01222	0.0570909	0.867499	1.71609	0	2.92121	4.57796	2.8057	7.85394
NIPA1	Nipa1	ENSMUSG00000047037	1504.43	0.0755273	1.05375	0.057128	0.867499	1408.91	1630.89	1644.64	1444.35	1447.74	1450.03
ABL1	Abl1	ENSMUSG00000026842	2718.49	-0.0713665	-1.05071	0.0571677	0.867499	2513.21	2705.42	2669.99	2655.22	2757.06	3010.02
IFRD1	Ifrd1	ENSMUSG00000001627	764.424	0.0788588	1.05618	0.0572098	0.867499	846.891	755.314	786.779	763.375	733.222	700.964
C1orf174	A430005L14Rik	ENSMUSG00000047613	249.707	0.081757	1.05831	0.0572505	0.867499	265.136	249.523	281.41	239.198	225.391	237.582
HNRNPA0	Hnrnpa0	ENSMUSG00000007836	4152.26	-0.0645032	-1.04572	0.0572666	0.867499	4049.97	4139.61	3925.13	4176.24	4363.79	4258.8
CRB2	Crb2	ENSMUSG00000035403	210.349	-0.0809085	-1.05768	0.0573132	0.867499	198.208	189.952	199.616	232.331	232.873	209.111
MAL2	Mal2	ENSMUSG00000024479	4573.96	0.0720188	1.05119	0.0573476	0.867499	4572.52	4429.6	5180.28	4583.68	4480.7	4196.95
ZNF474	Zfp474	ENSMUSG00000046886	24.9186	-0.0428221	-1.03013	0.0575093	0.867499	22.3092	19.1076	18.501	17.1673	43.9559	28.4705
CBLN4	Cbln4	ENSMUSG00000067578	208.323	0.0802061	1.05717	0.0575605	0.867499	220.518	211.308	236.618	215.164	194.528	171.805
PRDM8	Prdm8	ENSMUSG00000035456	190.642	-0.0732357	-1.05207	0.0575656	0.867499	199.925	133.753	184.036	240.343	237.549	148.243
RUVBL2	Ruvbl2	ENSMUSG00000003868	725.172	-0.0784116	-1.05585	0.0575886	0.867499	721.616	703.611	659.22	740.485	760.343	765.759
EMX1	Emx1	ENSMUSG00000033726	253.298	-0.0797446	-1.05683	0.0575959	0.867499	279.723	186.58	236.618	289.556	274.023	253.29
TMEM259	Tmem259	ENSMUSG00000013858	3301.62	-0.0696077	-1.04943	0.0575983	0.867499	3372.12	3199.97	3018.58	3497.56	3248.06	3473.41
SUSD6	Susd6	ENSMUSG00000021133	1457.08	0.0726495	1.05165	0.0576106	0.867499	1511.88	1463.42	1546.29	1350.5	1406.59	1463.78
KCNIP1	Kcnip1	ENSMUSG00000053519	479.185	0.0819882	1.05848	0.0576211	0.867499	613.502	455.211	452.788	485.264	444.235	424.113
AAK1	Aak1	ENSMUSG00000057230	12794.8	0.0643838	1.04564	0.0577983	0.867499	12874.1	12861.7	13707.3	12052.6	13105.4	12167.7
OSBPL8	Osbpl8	ENSMUSG00000020189	6998.55	0.0746513	1.05311	0.0578277	0.867499	6457.65	8109.5	7200.78	6385.11	6916.97	6921.29
SYNGAP1	Syngap1	ENSMUSG00000067629	11788.9	-0.0631661	-1.04476	0.0578459	0.867499	12018.6	10863.3	11536.8	12051.5	12132.8	12130.4
VRK1	Vrk1	ENSMUSG00000021115	945.6	-0.0818565	-1.05838	0.0578474	0.867499	755.08	1067.78	865.652	969.383	924.009	1091.7
NDC80	Ndc80	ENSMUSG00000024056	17.9888	-0.0392777	-1.0276	0.057898	0.867499	17.1609	10.1158	14.6061	18.3118	27.1217	20.6166
ST7L	St7l	ENSMUSG00000045576	672.593	0.0806628	1.0575	0.0579533	0.867499	652.114	782.289	681.616	597.424	677.108	645.005
SPIB	Spib	ENSMUSG00000008193	1.50654	0.0117172	1.00815	0.0580586	0.867499	6.00632	1.12398	0.973737	0	0.935232	0
RYR2	Ryr2	ENSMUSG00000021313	7895.01	0.0695165	1.04936	0.0581193	0.867499	7945.5	7739.72	8747.08	7178.24	8042.06	7717.48
VSTM2A	Vstm2a	ENSMUSG00000048834	2367.88	0.0726674	1.05166	0.0581637	0.867499	2431.7	2554.8	2363.26	2282.11	2457.79	2117.62
LGI2	Lgi2	ENSMUSG00000039252	3361.72	0.065867	1.04671	0.0582584	0.867499	3539.44	3451.74	3382.76	3188.55	3223.74	3384.07
PEAR1	Pear1	ENSMUSG00000028073	190.385	-0.0785463	-1.05595	0.0583197	0.867499	170.751	174.217	182.089	243.776	189.852	181.622
TXNL1	Txnl1	ENSMUSG00000024583	1614.16	0.0714706	1.05079	0.0583442	0.867499	1683.48	1645.5	1672.88	1636.62	1497.31	1549.19
WDR1	Wdr1	ENSMUSG00000005103	3712.82	0.0707807	1.05028	0.0584346	0.867499	4128.91	3504.56	3865.74	3561.65	3567.91	3648.16
ARL5A	Arl5a	ENSMUSG00000036093	2660.03	0.0675627	1.04794	0.0584533	0.867499	2713.14	2740.26	2764.44	2695.27	2567.21	2479.88
SRF	Srf	ENSMUSG00000015605	2416.83	-0.0729294	-1.05185	0.0584887	0.867499	2332.17	2319.89	2346.71	2400	2346.5	2755.75
MRPL38	Mrpl38	ENSMUSG00000020775	909.654	-0.075818	-1.05396	0.058539	0.867499	899.231	848.604	876.363	933.904	964.224	935.601
DUSP1	Dusp1	ENSMUSG00000024190	1269.3	-0.0763137	-1.05432	0.0585751	0.867499	1281.92	1152.08	1223.99	1320.74	1221.41	1415.67
RAD23B	Rad23b	ENSMUSG00000028426	5519.78	0.0626365	1.04437	0.058598	0.867499	5721.45	5461.41	5812.24	5411.15	5357.01	5355.41
MCHR1	Mchr1	ENSMUSG00000050164	1065.55	-0.077223	-1.05499	0.0586066	0.867499	1015.07	1118.36	935.761	1128.47	1115.73	1079.92
NPEPPS	Npepps	ENSMUSG00000001441	5046.87	0.0643788	1.04563	0.0586229	0.867499	4926.9	5320.91	5312.71	4890.4	4912.77	4917.55
HECW1	Hecw1	ENSMUSG00000021301	2352.77	0.0734385	1.05222	0.0586344	0.867499	2461.73	2305.28	2541.45	2126.46	2471.82	2209.9
SNAPC2	Snapc2	ENSMUSG00000011837	656.397	-0.0789601	-1.05626	0.0587117	0.867499	652.972	633.924	595.927	706.15	661.209	688.202
SWT1	Swt1	ENSMUSG00000052748	385.112	0.0816407	1.05822	0.058865	0.867499	358.663	473.195	393.39	344.491	360.999	379.934
LANCL2	Lancl2	ENSMUSG00000062190	1863.15	0.0715247	1.05083	0.0588968	0.867499	1935.75	1825.34	2014.66	1772.81	1877.95	1752.41
GLYCTK	Glyctk	ENSMUSG00000020258	107.533	-0.0709294	-1.05039	0.0589379	0.867499	102.107	75.3066	112.953	127.038	117.839	109.955
MKKS	Mkks	ENSMUSG00000027274	874.319	0.077446	1.05515	0.0589417	0.867499	894.083	963.25	872.468	876.679	791.206	848.226
ARFGEF2	Arfgef2	ENSMUSG00000074582	2863.75	0.0664549	1.04714	0.058989	0.867499	2961.97	2854.91	3024.43	2711.3	2791.67	2838.22
GABRB1	Gabrb1	ENSMUSG00000029212	4956.34	0.0737197	1.05243	0.0590223	0.867499	5040.16	5432.19	4931	4496.7	5350.46	4487.55
EMC2	Emc2	ENSMUSG00000022337	1445.45	0.0725781	1.05159	0.0590403	0.867499	1447.52	1456.68	1581.35	1419.17	1392.56	1375.42
CLIP1	Clip1	ENSMUSG00000049550	4428.3	0.0634303	1.04495	0.0590749	0.867499	4398.34	4580.21	4666.15	4266.66	4333.86	4324.58
DOT1L	Dot1l	ENSMUSG00000061589	4878.58	-0.0697057	-1.0495	0.059133	0.867499	4990.39	4459.95	4718.73	4840.05	4871.62	5390.75
CCL13	Ccl2	ENSMUSG00000035385	18.2491	0.0310451	1.02175	0.059193	0.867499	46.3344	17.9837	5.84242	10.3004	8.41709	20.6166
HHEX	Hhex	ENSMUSG00000024986	50.0798	-0.059038	-1.04177	0.0591995	0.867499	40.3281	48.3311	41.8707	61.8024	56.1139	52.0324
HDAC7	Hdac7	ENSMUSG00000022475	1259.2	-0.0797897	-1.05686	0.0592362	0.867499	1302.51	1035.18	1263.91	1380.25	1180.26	1393.09
RPL13	Rpl13	ENSMUSG00000000740	5869.07	-0.0668657	-1.04744	0.0594761	0.867499	5665.67	6033.52	5390.61	6113.86	6215.55	5795.23
POSTN	Postn	ENSMUSG00000027750	210.446	0.0801308	1.05711	0.059482	0.867499	205.931	236.035	232.723	197.997	192.658	197.33
APMAP	Apmap	ENSMUSG00000033096	1194.82	0.0731575	1.05202	0.0595886	0.867499	1262.18	1233	1214.25	1194.85	1129.76	1134.89
SAMD8	Samd8	ENSMUSG00000021770	2825.75	0.0691758	1.04912	0.0596641	0.867499	2765.48	2857.15	3120.83	2753.64	2706.56	2750.84
SMPD2	Smpd2	ENSMUSG00000019822	356.58	-0.0813091	-1.05798	0.059698	0.867499	346.65	323.706	341.782	376.537	379.704	371.099
DIRAS2	Diras2	ENSMUSG00000047842	12791.7	0.067268	1.04773	0.0597054	0.867499	12736.8	12440.2	14341.2	12471.5	12156.1	12604.6
NOVA1	Nova1	ENSMUSG00000021047	2050.32	0.0712711	1.05064	0.0597086	0.867499	2019.84	2256.95	2079.9	2055.5	1913.48	1976.25
LIX1	Lix1	ENSMUSG00000047786	1472.9	0.0733972	1.05219	0.0597803	0.867499	1607.98	1481.4	1483.98	1488.98	1428.1	1346.95
LSM3	Lsm3	ENSMUSG00000034192	263.948	-0.0807569	-1.05757	0.0598171	0.867499	259.988	232.664	247.329	313.59	276.829	253.29
HIC1	Hic1	ENSMUSG00000043099	84.1094	-0.0662252	-1.04697	0.0598625	0.867499	90.9528	60.6948	72.0565	105.293	80.4299	95.2291
MTBP	Mtbp	ENSMUSG00000022369	100.087	-0.0715653	-1.05086	0.0598742	0.867499	89.2367	93.2902	89.5838	107.582	119.71	101.12
DVL1	Dvl1	ENSMUSG00000029071	3166.74	-0.0725811	-1.0516	0.059876	0.867499	3328.36	2784.09	3054.61	3408.29	3147.06	3278.04
ARAP2	Arap2	ENSMUSG00000037999	3495.11	0.068434	1.04858	0.0598857	0.867499	3418.45	3534.91	3855.02	3415.16	3443.52	3303.56
NAPSA	Napsa	ENSMUSG00000002204	34.662	0.0503266	1.0355	0.0600503	0.867499	36.8959	44.9591	38.9495	36.6237	29.9274	20.6166
FANCF	Fancf	ENSMUSG00000092118	77.4176	-0.0644063	-1.04565	0.0601268	0.867499	67.7856	73.0586	65.2404	81.2588	109.422	67.7403
TNFSF12-TNFSF13	Tnfsfm13	ENSMUSG00000018752	7.6896	-0.0265795	-1.01859	0.0602039	0.867499	6.00632	3.37194	5.84242	12.5894	6.54662	11.7809
TSSC4	Tssc4	ENSMUSG00000045752	636.112	-0.0783279	-1.05579	0.0603274	0.867499	615.218	592.337	618.323	664.949	641.569	684.275
GLTSCR2	Gltscr2	ENSMUSG00000041560	2025.66	-0.0711224	-1.05053	0.0603301	0.867499	2067.89	1957.97	1847.18	2180.25	2034.13	2066.57
ANO1	Ano1	ENSMUSG00000031075	141.731	0.0704075	1.05001	0.0604033	0.867499	201.641	112.398	150.929	139.628	111.293	134.499
C2orf88	1700019D03Rik	ENSMUSG00000043629	412.495	0.0806975	1.05753	0.0604066	0.867499	489.944	372.037	451.814	410.872	429.271	321.03
APLN	Apln	ENSMUSG00000037010	1112	-0.0764196	-1.0544	0.0604648	0.867499	1099.16	1036.31	1066.24	1234.9	1047.46	1187.91
TIPRL	Tiprl	ENSMUSG00000040843	1204.49	0.0737955	1.05248	0.0604847	0.867499	1244.17	1215.02	1283.39	1216.59	1166.23	1101.52
PRSS56	Prss56	ENSMUSG00000036480	56.9476	-0.0582498	-1.0412	0.0604895	0.867499	39.4701	47.2071	61.3454	74.3918	49.5673	69.7037
LACE1	Lace1	ENSMUSG00000038302	484.328	0.0802516	1.0572	0.0605252	0.867499	521.691	488.931	511.212	489.842	435.818	458.474
CBX4	Cbx4	ENSMUSG00000039989	1216.37	-0.0734361	-1.05222	0.0605296	0.867499	1164.37	1219.52	1136.35	1240.63	1312.13	1225.22
JSRP1	Jsrp1	ENSMUSG00000020216	165.829	-0.0775269	-1.05521	0.0608084	0.867499	143.294	169.721	147.034	188.841	167.406	178.677
RILPL2	Rilpl2	ENSMUSG00000029401	306.06	-0.0810101	-1.05776	0.0608616	0.867499	262.562	297.854	304.78	333.047	316.108	322.012
RAPGEF1	Rapgef1	ENSMUSG00000039844	4271.1	-0.0630986	-1.04471	0.0608642	0.867499	4281.65	4090.16	4095.54	4425.74	4304.87	4428.64
SEPT5	Sept5	ENSMUSG00000072214	18224.6	-0.0699304	-1.04967	0.0609156	0.867499	19015.1	16036.9	17857.4	19844.3	18681.3	17912.9
SNX2	Snx2	ENSMUSG00000034484	1784.39	0.0698786	1.04963	0.0609801	0.867499	1796.75	1817.47	1910.47	1778.54	1729.24	1673.87
PLPPR5	Plppr5	ENSMUSG00000033342	1913.28	0.0707773	1.05028	0.0610955	0.867499	1955.49	2027.66	1948.45	1753.36	1967.73	1827.02
NRM	Nrm	ENSMUSG00000059791	83.9782	-0.0675314	-1.04792	0.0611126	0.867499	85.8045	66.3147	73.0303	96.1371	99.1346	83.4481
TTLL1	Ttll1	ENSMUSG00000022442	1151.83	0.0731874	1.05204	0.0611533	0.867499	1227	1191.42	1159.72	1087.27	1098.9	1146.68
LDLRAD2	Ldlrad2	ENSMUSG00000094035	0.82974	-0.00898201	-1.00625	0.0611711	0.867499	0	0	0	1.14449	1.87046	1.96349
TMTC3	Tmtc3	ENSMUSG00000036676	652.223	0.0805107	1.05739	0.0612213	0.867499	582.613	777.793	697.196	620.313	604.16	631.261
MMS19	Mms19	ENSMUSG00000025159	1589.95	-0.069648	-1.04946	0.061234	0.867499	1518.74	1543.22	1555.06	1681.26	1624.5	1616.93
ID2	Id2	ENSMUSG00000020644	2343.56	-0.0725564	-1.05158	0.0613054	0.867499	2191.45	2335.63	2258.1	2628.89	2433.47	2213.83
CCDC25	Ccdc25	ENSMUSG00000022035	1118.32	0.0751973	1.05351	0.0613089	0.867499	1154.07	1095.88	1230.8	1136.48	1054.01	1038.68
COL4A2	Col4a2	ENSMUSG00000031503	2249.07	-0.0761854	-1.05423	0.0613459	0.867499	2327.02	1911.89	2237.65	2536.19	2171.61	2310.04
BTBD11	Btbd11	ENSMUSG00000020042	546.985	0.0806783	1.05752	0.0616208	0.867499	639.244	487.807	597.874	551.644	512.507	492.835
CTTN	Cttn	ENSMUSG00000031078	3195.13	0.0665695	1.04722	0.0616415	0.867499	3398.72	3101.06	3365.23	3143.91	3090.01	3071.87
CLN8	Cln8	ENSMUSG00000026317	1024.21	-0.0757263	-1.05389	0.0616445	0.867499	930.979	1053.17	970.816	1047.21	1027.82	1115.26
FMNL3	Fmnl3	ENSMUSG00000023008	495.199	-0.0804725	-1.05736	0.0618308	0.867499	489.086	434.98	482.974	583.69	479.774	500.689
TFEB	Tfeb	ENSMUSG00000023990	295.062	-0.0806318	-1.05748	0.0618799	0.867499	288.303	257.391	286.279	321.602	290.857	325.939
FCHSD2	Fchsd2	ENSMUSG00000030691	1589.79	0.0722745	1.05137	0.0619203	0.867499	1567.65	1750.03	1618.35	1545.06	1471.12	1586.5
MTFP1	Mtfp1	ENSMUSG00000004748	932.527	0.0799625	1.05699	0.0620417	0.867499	1106.88	860.968	963.026	988.839	876.312	799.139
GIPC1	Gipc1	ENSMUSG00000019433	1412.08	-0.075312	-1.05359	0.0621877	0.867499	1456.1	1240.87	1372.97	1569.1	1418.75	1414.69
DEPDC1B	Depdc1b	ENSMUSG00000021697	20.7673	-0.040031	-1.02814	0.0622328	0.867499	14.5868	17.9837	16.5535	32.0457	14.9637	28.4705
USMG5	Usmg5	ENSMUSG00000071528	1936.22	-0.0721882	-1.05131	0.06224	0.867499	1732.39	1999.56	1878.34	2008.58	2076.21	1922.25
CAPNS1	Capns1	ENSMUSG00000001794	3333.8	-0.0658561	-1.04671	0.0622649	0.867499	3306.91	3114.54	3289.28	3433.47	3550.14	3308.47
INO80E	Ino80e	ENSMUSG00000030689	582.959	-0.0787493	-1.0561	0.0623096	0.867499	554.297	585.593	531.66	582.545	635.958	607.699
ARFGEF1	Arfgef1	ENSMUSG00000067851	3847.03	0.0637843	1.0452	0.0623134	0.867499	4014.79	3806.92	4035.17	3686.4	3807.33	3731.6
UBALD1	Ubald1	ENSMUSG00000039568	3850.82	-0.0658765	-1.04672	0.0623812	0.867499	3955.59	3592.24	3667.09	4021.74	3877.47	3990.78
AGMAT	Agmat	ENSMUSG00000040706	16.1521	-0.0366118	-1.0257	0.0624434	0.867499	17.1609	10.1158	9.73737	21.7453	22.4456	15.7079
PLEKHA4	Plekha4	ENSMUSG00000040428	57.0569	-0.0600438	-1.0425	0.0624579	0.867499	59.2051	49.4551	40.8969	65.2359	60.7901	66.7585
NMT1	Nmt1	ENSMUSG00000020936	4805.84	0.0618797	1.04382	0.0625595	0.867499	5042.73	4779.16	4970.93	4686.69	4648.1	4707.46
KIF13B	Kif13b	ENSMUSG00000060012	1720.77	-0.0757993	-1.05394	0.0626208	0.867499	1502.44	1763.52	1697.22	1620.6	1828.38	1912.43
ZC3H6	Zc3h6	ENSMUSG00000042851	578.344	0.0800463	1.05705	0.0626284	0.867499	610.07	615.94	594.953	611.158	567.686	470.255
SPTBN4	Sptbn4	ENSMUSG00000011751	9709.63	-0.0633076	-1.04486	0.0626445	0.867499	9452.23	9485.25	9403.38	9427.16	9933.1	10556.7
MMP16	Mmp16	ENSMUSG00000028226	899.766	0.0783154	1.05578	0.0626755	0.867499	885.503	999.217	935.761	820.599	963.289	794.23
PDDC1	Pddc1	ENSMUSG00000051007	676.805	0.0776165	1.05527	0.062703	0.867499	714.752	667.643	733.224	667.238	656.533	621.443
NWD1	Nwd1	ENSMUSG00000048148	2697.87	-0.0695576	-1.04939	0.0627356	0.867499	2786.93	2557.05	2488.87	2768.52	2907.64	2678.19
HIST1H1T	Hist1h1t	ENSMUSG00000036211	0.837492	-0.00887215	-1.00617	0.0627986	0.867499	0	0	0	1.14449	0.935232	2.94523
DMAP1	Dmap1	ENSMUSG00000009640	681.364	-0.0774796	-1.05517	0.0628368	0.867499	634.953	628.304	694.274	710.728	723.869	696.056
ATP13A3	Atp13a3	ENSMUSG00000022533	2641.75	0.0698147	1.04958	0.0629062	0.867499	2524.37	2816.69	2843.31	2456.08	2586.85	2623.22
ALKBH7	Alkbh7	ENSMUSG00000002661	265.649	-0.0801561	-1.05713	0.062963	0.867499	237.679	258.515	253.172	283.833	293.663	267.034
GOSR2	Gosr2	ENSMUSG00000020946	2841.46	0.0648051	1.04594	0.0629804	0.867499	3002.3	2857.15	2903.68	2795.99	2729.94	2759.68
UBXN1	Ubxn1	ENSMUSG00000071655	1723.86	-0.0708275	-1.05032	0.0630681	0.867499	1734.97	1671.36	1591.09	1871.24	1734.86	1739.65
KCNT1	Kcnt1	ENSMUSG00000058740	9555.28	-0.0669857	-1.04753	0.0630731	0.867499	9081.55	9231.24	9495.88	9816.29	9097	10609.7
MAPKAPK5	Mapkapk5	ENSMUSG00000029454	49.7185	-0.0563843	-1.03986	0.0630924	0.867499	43.7603	41.5872	43.8182	42.3461	56.1139	70.6855
CFAP52	Cfap52	ENSMUSG00000020904	38.9342	-0.0466819	-1.03289	0.0632479	0.867499	47.1925	23.6035	25.3172	49.2131	60.7901	27.4888
CLOCK	Clock	ENSMUSG00000029238	3714.65	0.0668843	1.04745	0.0632704	0.867499	3651.84	4008.11	3819.97	3427.75	3662.37	3717.86
ACAT1	Acat1	ENSMUSG00000032047	2452.99	0.0651774	1.04621	0.0632783	0.867499	2538.1	2554.8	2476.21	2374.82	2392.32	2381.71
RAB31	Rab31	ENSMUSG00000056515	2411.99	-0.0665775	-1.04723	0.063386	0.867499	2376.79	2254.7	2389.55	2435.47	2473.69	2541.73
DTX3	Dtx3	ENSMUSG00000040415	6376.9	-0.0648355	-1.04597	0.0633914	0.867499	6556.32	5961.58	6068.33	6808.57	6359.58	6506.99
RAD50	Rad50	ENSMUSG00000020380	567.476	0.0788214	1.05615	0.063526	0.867499	547.433	605.824	628.06	555.078	546.175	522.287
KLHL35	Klhl35	ENSMUSG00000035298	62.9015	-0.0611986	-1.04333	0.0635544	0.867499	52.3408	68.5627	45.7656	65.2359	74.8185	70.6855
VWA3A	Vwa3a	ENSMUSG00000030889	253.141	-0.0779081	-1.05549	0.0636	0.867499	269.426	192.2	243.434	236.909	303.95	272.925
STK4	Stk4	ENSMUSG00000018209	1332.38	0.0709146	1.05038	0.0636201	0.867499	1349.71	1358.89	1422.63	1274.96	1278.46	1309.64
IRG1	Acod1	ENSMUSG00000022126	22.909	0.0332779	1.02333	0.0636525	0.867499	61.7793	12.3638	11.6848	17.1673	17.7694	16.6896
PPP1R32	Ppp1r32	ENSMUSG00000035179	55.6322	-0.0579097	-1.04096	0.0636876	0.867499	52.3408	46.0831	46.7394	62.9469	78.5595	47.1237
MTIF2	Mtif2	ENSMUSG00000020459	879.165	0.0776889	1.05533	0.0639264	0.867499	822.007	977.861	952.315	903.002	810.846	808.956
KRT24	Krt24	ENSMUSG00000020913	3.00383	0.0165352	1.01153	0.0639314	0.867499	3.43218	4.49591	5.84242	2.28898	0	1.96349
PCSK1	Pcsk1	ENSMUSG00000021587	709.338	0.0800963	1.05709	0.0639522	0.867499	783.395	691.247	775.095	535.621	808.976	661.695
NGLY1	Ngly1	ENSMUSG00000021785	656.967	0.0778707	1.05546	0.0639675	0.867499	657.263	699.115	700.117	678.682	610.706	595.918
RNF152	Rnf152	ENSMUSG00000047496	481.695	0.0794927	1.05665	0.0640473	0.867499	510.537	457.459	547.24	454.362	460.134	460.437
GPS2	Gps2	ENSMUSG00000023170	723.761	-0.0772891	-1.05503	0.0641236	0.867499	739.635	666.519	670.905	799.998	735.092	730.417
LRRC4C	Lrrc4c	ENSMUSG00000050587	3946.25	0.0677279	1.04806	0.0641276	0.867499	3877.51	4122.75	4200.7	4030.89	3867.18	3578.45
SNX5	Snx5	ENSMUSG00000027423	2593.67	0.069692	1.04949	0.0641287	0.867499	2697.69	2707.66	2625.19	2728.46	2382.04	2420.98
ZNF260	Zfp260	ENSMUSG00000049421	1564.18	0.0711844	1.05058	0.0641354	0.867499	1568.51	1554.46	1728.38	1495.85	1532.84	1505.01
SYT4	Syt4	ENSMUSG00000024261	4489.39	0.0678557	1.04816	0.064157	0.867499	4240.46	4805.01	4839.47	4279.25	4455.44	4316.72
TRIP4	Trip4	ENSMUSG00000032386	1359.76	0.0725372	1.05156	0.0642341	0.867499	1318.82	1502.76	1404.13	1294.42	1313.07	1325.35
SIX3	Six3	ENSMUSG00000038805	1228.11	-0.0798201	-1.05689	0.0642405	0.867499	1028.8	1444.31	1024.37	1258.94	1365.44	1246.81
OTUD1	Otud1	ENSMUSG00000043415	728.821	-0.0765311	-1.05448	0.0642441	0.867499	719.9	656.403	719.592	743.918	757.538	775.577
UFSP2	Ufsp2	ENSMUSG00000031634	1065.21	0.0724015	1.05147	0.0643539	0.867499	1095.72	1085.76	1126.61	1018.6	1027.82	1036.72
ZCCHC18	Zcchc18	ENSMUSG00000031428	6971.85	0.0600564	1.04251	0.0644247	0.867499	7102.9	7022.62	7312.76	6968.8	6718.71	6705.3
SERGEF	Sergef	ENSMUSG00000030839	513.716	-0.078492	-1.05591	0.0646018	0.867499	475.357	495.675	500.501	513.876	547.111	549.776
MMP9	Mmp9	ENSMUSG00000017737	21.8763	0.0415696	1.02923	0.064633	0.867499	28.3155	25.8515	24.3434	19.4563	21.5103	11.7809
PCMTD2	Pcmtd2	ENSMUSG00000027589	3025.33	0.0694398	1.04931	0.0646638	0.867499	2884.75	3364.07	3122.77	2858.94	2930.08	2991.37
PHYHD1	Phyhd1	ENSMUSG00000079484	83.4848	0.0675317	1.04792	0.0646774	0.867499	92.6689	95.5382	87.6363	70.9584	79.4947	74.6125
DDIT3	Ddit3	ENSMUSG00000025408	676.273	-0.0779271	-1.0555	0.0647088	0.867499	704.455	604.7	628.06	727.896	721.999	670.53
ATP13A1	Atp13a1	ENSMUSG00000031862	1824.82	-0.0695162	-1.04936	0.0647728	0.867499	1846.51	1705.08	1743.96	1919.31	1805.93	1928.14
GDF5	Gdf5	ENSMUSG00000038259	3.19336	-0.017238	-1.01202	0.0648847	0.867499	2.57414	1.12398	0.973737	6.86694	4.67616	2.94523
RAB3C	Rab3c	ENSMUSG00000021700	13035.5	0.0670037	1.04754	0.0649558	0.867499	13673	13477.6	13133.8	12285	13842.4	11801.5
UBR3	Ubr3	ENSMUSG00000044308	7044.08	0.0596877	1.04224	0.065049	0.867499	7003.36	7372.18	7283.55	6878.38	6804.75	6922.27
SCN2A	Scn2a1	ENSMUSG00000075318	12106.9	0.0650687	1.04613	0.0651402	0.867499	11646.2	12562.7	13152.3	11343	12278.7	11658.2
CC2D2A	Cc2d2a	ENSMUSG00000039765	973.779	-0.07377	-1.05246	0.0651531	0.867499	904.38	943.018	966.921	973.961	1014.73	1039.67
SMARCC2	Smarcc2	ENSMUSG00000025369	9803.97	-0.0585467	-1.04142	0.0651657	0.867499	9834.06	9359.37	9505.62	10117.3	9918.13	10089.4
DRAXIN	Draxin	ENSMUSG00000029005	68.2674	-0.05388	-1.03805	0.065205	0.867499	63.4953	56.1989	56.4767	56.08	125.321	52.0324
GPR75-ASB3	Asb3	ENSMUSG00000020305	443.646	0.0791595	1.0564	0.0652241	0.867499	440.177	481.063	476.157	400.571	434.883	429.022
ATN1	Atn1	ENSMUSG00000004263	5729.53	-0.0705475	-1.05012	0.0652925	0.867499	6103.28	5134.33	5374.05	6110.43	6083.68	5571.39
SLC41A1	Slc41a1	ENSMUSG00000013275	2971.31	-0.0754367	-1.05368	0.0653129	0.867499	2644.5	3079.7	2841.36	2717.02	3099.36	3445.92
HLA-DQB1	H2-Ab1	ENSMUSG00000073421	20.2355	0.0360586	1.02531	0.0653619	0.867499	36.8959	24.7275	12.6586	24.0343	9.35232	13.7444
SLC25A47	Slc25a47	ENSMUSG00000048856	61.9197	0.0582613	1.04121	0.0654038	0.867499	93.5269	61.8188	53.5555	52.6465	58.9196	51.0506
NEGR1	Negr1	ENSMUSG00000040037	6990	0.0611765	1.04332	0.0654424	0.867499	7037.69	7097.92	7376.06	6920.73	6952.51	6555.1
GDPD1	Gdpd1	ENSMUSG00000061666	1180.34	0.0736827	1.0524	0.0655298	0.867499	1261.33	1163.32	1246.38	1147.92	1200.84	1062.25
ABLIM2	Ablim2	ENSMUSG00000029095	9479.05	-0.0716433	-1.05091	0.0655601	0.867499	8278.42	9971.94	9208.63	9110.14	9756.34	10548.8
SF3B1	Sf3b1	ENSMUSG00000025982	11018.6	0.0611484	1.0433	0.0656319	0.867499	10790.8	11686	11435.6	10603.7	10533.5	11062.3
PKIG	Pkig	ENSMUSG00000035268	1710.14	-0.072907	-1.05183	0.0656503	0.867499	1789.88	1579.19	1573.56	1871.24	1775.07	1671.91
SEZ6L2	Sez6l2	ENSMUSG00000030683	9231.41	-0.063276	-1.04484	0.0656509	0.867499	8759.78	8951.36	9230.05	8891.54	9783.46	9772.27
FOCAD	Focad	ENSMUSG00000038368	1725.4	0.071532	1.05083	0.0656901	0.867499	1674.9	1856.81	1825.76	1563.37	1690.9	1740.63
SIGLEC10	Siglecg	ENSMUSG00000030468	2.34503	-0.0142687	-1.00994	0.0658753	0.867499	1.71609	0	0.973737	5.72245	4.67616	0.981743
TIPARP	Tiparp	ENSMUSG00000034640	879	0.0748922	1.05328	0.0659579	0.867499	948.998	931.778	857.862	870.957	822.069	842.335
SGIP1	Sgip1	ENSMUSG00000028524	5503.24	0.0599308	1.04242	0.0660456	0.867499	5611.62	5715.43	5596.07	5486.68	5291.54	5318.1
ACOT11	Acot11	ENSMUSG00000034853	915.148	-0.0737927	-1.05248	0.0661554	0.867499	906.954	882.323	853.967	925.892	977.317	944.437
TESC	Tesc	ENSMUSG00000029359	2361.78	-0.0728572	-1.0518	0.0661961	0.867499	2096.2	2497.48	2238.62	2416.02	2311.89	2610.45
SLC27A1	Slc27a1	ENSMUSG00000031808	2579.57	-0.068834	-1.04887	0.0662025	0.867499	2522.65	2506.47	2465.5	2454.93	2829.08	2698.81
RPS14	Rps14	ENSMUSG00000024608	3911.02	-0.0685593	-1.04867	0.0662098	0.867499	3511.12	3967.64	3887.16	3959.93	4271.2	3869.05
RPS17	Rps17	ENSMUSG00000061787	3102.73	-0.0660084	-1.04682	0.0662472	0.867499	2869.3	3178.61	2989.37	3179.39	3263.02	3136.67
FAM69A	Fam69a	ENSMUSG00000029270	587.804	0.0774996	1.05519	0.0663093	0.867499	580.897	613.692	646.561	581.401	556.463	547.812
EFNB3	Efnb3	ENSMUSG00000003934	4922.2	-0.0644971	-1.04572	0.0663594	0.867499	4944.06	4833.11	4572.67	4929.32	4940.83	5313.19
VPS37B	Vps37b	ENSMUSG00000066278	501.883	-0.0785969	-1.05599	0.0665288	0.867499	501.098	490.055	443.05	494.42	556.463	526.214
PTCD3	Ptcd3	ENSMUSG00000063884	1364.79	0.070842	1.05033	0.0665613	0.867499	1371.16	1453.3	1409	1329.9	1259.76	1365.6
C8orf4	1810011O10Rik	ENSMUSG00000056313	24.4531	0.0423662	1.0298	0.0665861	0.867499	37.754	24.7275	24.3434	26.3233	15.8989	17.6714
CYP19A1	Cyp19a1	ENSMUSG00000032274	1.46202	0.011597	1.00807	0.0665895	0.867499	3.43218	2.24796	1.94747	1.14449	0	0
ARRDC5	Arrdc5	ENSMUSG00000073380	1.46202	0.011597	1.00807	0.0665895	0.867499	3.43218	2.24796	1.94747	1.14449	0	0
AKT2	Akt2	ENSMUSG00000004056	4425.21	-0.0672506	-1.04772	0.066621	0.867499	4615.43	3995.74	4256.2	4700.42	4470.41	4513.07
CDH23	Cdh23	ENSMUSG00000012819	38.2621	0.0451504	1.03179	0.0666722	0.867499	70.3597	32.5954	31.1596	44.6351	24.316	26.5071
LGALSL	Lgalsl	ENSMUSG00000042363	2420.64	0.0649174	1.04603	0.0667591	0.867499	2491.76	2483.99	2492.77	2418.31	2344.63	2292.37
MSI1	Msi1	ENSMUSG00000054256	799.913	-0.077381	-1.0551	0.0667624	0.867499	862.335	700.239	729.329	845.778	854.802	806.993
SLC9A7	Slc9a7	ENSMUSG00000037341	680.48	0.0788893	1.0562	0.0668023	0.867499	666.701	765.429	713.749	555.078	737.898	644.023
EVI5	Evi5	ENSMUSG00000011831	2367.97	0.0673709	1.04781	0.0668242	0.867499	2342.46	2395.2	2583.32	2337.05	2301.61	2248.19
BTBD10	Btbd10	ENSMUSG00000038187	2263.77	0.0706874	1.05022	0.0668902	0.867499	2396.52	2123.2	2498.61	2197.42	2229.59	2137.25
DPEP1	Dpep1	ENSMUSG00000019278	1.14406	0.00867717	1.00603	0.0672214	0.867499	6.86436	0	0	0	0	0
IKZF4	Ikzf4	ENSMUSG00000002578	520.237	-0.0785501	-1.05596	0.0673817	0.867499	508.821	509.162	466.42	576.823	574.232	485.963
UQCRC2	Uqcrc2	ENSMUSG00000030884	4764.37	0.0618655	1.04381	0.0674175	0.867499	4902.01	4845.47	4921.27	4837.76	4588.25	4491.47
ATPIF1	Atpif1	ENSMUSG00000054428	1082.28	-0.0727479	-1.05172	0.0674426	0.867499	1101.73	1032.94	993.212	1146.78	1099.83	1119.19
CCAR2	Ccar2	ENSMUSG00000033712	3058.85	0.063023	1.04465	0.0674647	0.867499	3073.52	3207.83	3146.14	2966.52	2943.17	3015.91
HS6ST2	Hs6st2	ENSMUSG00000062184	2241.83	0.0685835	1.04869	0.0674813	0.867499	2244.65	2491.86	2204.54	2169.95	2177.22	2162.78
GPER1	Gper1	ENSMUSG00000053647	98.3773	-0.0683606	-1.04852	0.0675653	0.867499	84.0884	87.6703	95.4262	103.004	95.3936	124.681
UVSSA	Uvssa	ENSMUSG00000037355	659.314	-0.0772215	-1.05498	0.0675742	0.867499	582.613	682.255	627.087	715.306	696.748	651.877
GRASP	Grasp	ENSMUSG00000000531	1933.21	-0.0696302	-1.04945	0.0676396	0.867499	1988.09	1826.47	1794.6	1907.86	2009.81	2072.46
CEP170	Cep170	ENSMUSG00000057335	2669.06	0.0656235	1.04654	0.0676896	0.867499	2635.91	2787.47	2819.94	2501.85	2642.03	2627.14
AFG3L2	Afg3l2	ENSMUSG00000024527	2583.16	0.0657342	1.04662	0.0679227	0.867499	2568.99	2681.81	2726.46	2507.58	2420.38	2593.76
SEL1L	Sel1l	ENSMUSG00000020964	6872.68	0.0651096	1.04616	0.067925	0.867499	6992.21	6902.35	7319.58	6284.39	7146.11	6591.42
SLC31A1	Slc31a1	ENSMUSG00000066150	640.168	0.0779658	1.05553	0.0679338	0.867499	758.512	638.42	611.507	623.747	606.03	602.79
BCAN	Bcan	ENSMUSG00000004892	8882.2	-0.0585555	-1.04142	0.0679977	0.867499	8916.81	8555.72	8525.07	9136.46	8925.85	9233.29
CXCL3	Cxcl2	ENSMUSG00000058427	102.868	0.0297223	1.02082	0.0680551	0.867499	244.543	71.9346	77.899	81.2588	55.1787	86.3934
HTR6	Htr6	ENSMUSG00000028747	255.95	-0.0782786	-1.05576	0.0681839	0.867499	235.104	222.548	261.935	291.845	256.254	268.016
SESN2	Sesn2	ENSMUSG00000028893	335.538	0.0782164	1.05571	0.0683033	0.867499	424.732	306.846	335.939	312.446	334.813	298.45
LPAR1	Lpar1	ENSMUSG00000038668	1407.28	-0.074048	-1.05267	0.0684091	0.867499	1486.13	1303.82	1268.78	1439.77	1383.21	1561.95
GPR55	Gpr55	ENSMUSG00000049608	125.184	-0.0695923	-1.04942	0.0684871	0.867499	101.249	131.505	110.032	112.16	164.601	131.554
PDZK1IP1	Pdzk1ip1	ENSMUSG00000028716	2.98675	0.0154827	1.01079	0.0685796	0.867499	6.86436	1.12398	5.84242	1.14449	0	2.94523
OGFOD3	Ogfod3	ENSMUSG00000025169	95.3548	-0.0671508	-1.04765	0.0686451	0.867499	103.823	79.8025	74.004	106.438	100.07	107.992
BAIAP3	Baiap3	ENSMUSG00000047507	874.606	0.037093	1.02604	0.0686908	0.867499	1348.85	1319.55	525.818	797.709	788.4	467.31
CDIP1	Cdip1	ENSMUSG00000004071	6216.2	0.0586597	1.0415	0.0687021	0.867499	6280.03	6399.93	6424.72	5957.07	6080.88	6154.55
MCUR1	Mcur1	ENSMUSG00000021371	723.978	-0.0758067	-1.05395	0.0689305	0.867499	713.894	669.891	696.222	813.732	728.546	721.581
RNASE12	Rnase12	ENSMUSG00000068407	0.797924	0.00858603	1.00597	0.0690198	0.867499	1.71609	1.12398	1.94747	0	0	0
APLP1	Aplp1	ENSMUSG00000006651	38131.8	-0.0545301	-1.03852	0.069032	0.867499	37773.7	37231.8	36877.4	38358.7	39366.7	39182.3
ZNF7	Zfp7	ENSMUSG00000033669	226.598	0.077758	1.05538	0.0691297	0.867499	240.253	231.54	250.25	226.609	205.751	205.184
ARHGAP23	Arhgap23	ENSMUSG00000049807	4769.47	-0.0672035	-1.04768	0.069132	0.867499	4833.37	4310.46	4724.57	4666.08	4859.46	5222.87
IDI1	Idi1	ENSMUSG00000058258	1645.41	0.0743333	1.05287	0.069144	0.867499	1872.25	1534.23	1717.67	1706.43	1491.69	1550.17
ATP10A	Atp10a	ENSMUSG00000025324	472.711	0.0784214	1.05586	0.0692076	0.867499	542.285	487.807	458.63	497.853	424.595	425.095
MOB4	Mob4	ENSMUSG00000025979	1640.57	0.0685778	1.04868	0.069246	0.867499	1696.36	1660.12	1720.59	1665.23	1524.43	1576.68
MED13L	Med13l	ENSMUSG00000018076	4010.28	-0.0680257	-1.04828	0.0692904	0.867499	3650.98	3917.07	4086.77	3958.79	4003.73	4444.35
RPRD1A	Rprd1a	ENSMUSG00000040446	4481.19	0.0618241	1.04378	0.0694638	0.867499	4484.14	4737.57	4580.46	4305.57	4506.88	4272.54
PCDHA3	Pcdha3	ENSMUSG00000102312	93.66	0.0670556	1.04758	0.0694844	0.867499	111.546	93.2902	103.216	80.1143	98.1993	75.5942
SYNGR1	Syngr1	ENSMUSG00000022415	14492.5	0.0682326	1.04843	0.0694983	0.867499	15833.5	13303.4	15713.2	13937.6	14528.8	13638.4
PLXNA4	Plxna4	ENSMUSG00000029765	3266.86	0.0670711	1.04759	0.0695436	0.867499	3506.83	3166.25	3425.61	3166.8	3326.62	3009.04
CCDC85B	Ccdc85b	ENSMUSG00000095098	1971.33	-0.0694911	-1.04935	0.0696409	0.867499	2055.02	1865.8	1797.52	2005.15	2095.85	2008.65
ADCK5	Adck5	ENSMUSG00000022550	528.874	-0.0771248	-1.05491	0.0696505	0.867499	480.505	514.782	519.976	561.944	524.665	571.374
SGSM2	Sgsm2	ENSMUSG00000038351	4521.9	-0.063624	-1.04509	0.0697176	0.867499	4563.94	4250.89	4370.13	4838.9	4443.29	4664.26
DBP	Dbp	ENSMUSG00000059824	1863.66	-0.0747505	-1.05318	0.0697613	0.867499	1623.42	2052.38	1696.25	1874.67	1887.3	2047.92
NR4A3	Nr4a3	ENSMUSG00000028341	2009.48	0.0759437	1.05405	0.069774	0.867499	2008.68	2119.82	2156.83	1596.56	2040.68	2134.31
MRPL45	Mrpl45	ENSMUSG00000018882	770.916	0.0743856	1.05291	0.0698846	0.867499	777.389	830.62	796.517	719.884	730.416	770.668
NR2C2AP	Nr2c2ap	ENSMUSG00000071078	32.2228	0.0485396	1.03422	0.0699327	0.867499	35.1799	41.5872	35.0545	29.7567	25.2513	26.5071
PLCB3	Plcb3	ENSMUSG00000024960	713.346	-0.0759272	-1.05404	0.0701021	0.867499	743.067	675.511	630.008	746.207	732.287	752.997
AKAP6	Akap6	ENSMUSG00000061603	9031.92	0.0645916	1.04579	0.0701111	0.867499	8994.03	9575.17	9305.03	8220.87	9417.78	8678.61
RAB40C	Rab40c	ENSMUSG00000025730	1351.84	-0.0729845	-1.05189	0.070164	0.867499	1259.61	1290.33	1356.42	1299	1367.31	1538.39
SERPINB8	Serpinb8	ENSMUSG00000026315	279.022	0.0763501	1.05435	0.0701812	0.867499	308.896	230.416	353.466	264.377	264.671	252.308
RPS9	Rps9	ENSMUSG00000006333	4460.87	-0.0665168	-1.04719	0.0701888	0.867499	4048.26	4613.93	4320.47	4468.09	4822.99	4491.47
SPRN	Sprn	ENSMUSG00000045733	3769.46	0.0739445	1.05259	0.0701959	0.867499	4084.3	3324.73	4332.16	3757.36	3660.5	3457.7
ZDHHC2	Zdhhc2	ENSMUSG00000039470	1972.15	0.0694564	1.04932	0.0702185	0.867499	1984.66	2001.81	2124.69	1951.36	2003.27	1767.14
SYDE2	Syde2	ENSMUSG00000036863	162.661	0.0740752	1.05269	0.070242	0.867499	163.887	164.101	196.695	162.518	155.248	133.517
FITM1	Fitm1	ENSMUSG00000022215	1.39057	0.0110619	1.0077	0.0703124	0.867499	4.29023	1.12398	1.94747	0	0	0.981743
ARHGAP19	Arhgap19	ENSMUSG00000025154	278.602	-0.0777885	-1.0554	0.0703282	0.867499	277.149	272.003	235.644	315.879	304.886	266.052
GNA12	Gna12	ENSMUSG00000000149	3117.8	-0.0675767	-1.04795	0.0703539	0.867499	3165.33	2943.7	2950.42	3338.48	2976.84	3332.04
FAM204A	Fam204a	ENSMUSG00000057858	385.054	0.0781177	1.05564	0.0703583	0.867499	391.269	414.748	407.996	389.127	368.481	338.701
RBSN	Rbsn	ENSMUSG00000014550	1922.97	0.0662227	1.04697	0.0703727	0.867499	2036.14	1925.38	1979.61	1825.46	1887.3	1883.96
WNT8B	Wnt8b	ENSMUSG00000036961	34.0837	-0.0490841	-1.03461	0.070421	0.867499	31.7477	22.4796	32.1333	37.7682	42.0854	38.288
MARCH1	March1	ENSMUSG00000036469	655.562	0.0761273	1.05418	0.0705627	0.867499	663.269	677.759	710.828	613.447	678.043	590.027
MAFF	Maff	ENSMUSG00000042622	53.4721	0.0550804	1.03892	0.0706787	0.867499	67.7856	66.3147	47.7131	34.3347	46.7616	57.9228
TRAPPC8	Trappc8	ENSMUSG00000033382	2034.34	0.0669018	1.04746	0.0707266	0.867499	2047.3	2125.44	2118.85	1894.13	2071.54	1948.76
MFSD14B	Mfsd14b	ENSMUSG00000038212	1430.87	0.0708007	1.0503	0.0709508	0.867499	1390.89	1549.97	1502.48	1313.87	1389.75	1438.25
KANK2	Kank2	ENSMUSG00000032194	431.656	-0.0779822	-1.05554	0.0709884	0.867499	460.77	394.516	371.967	452.073	443.3	467.31
DDR2	Ddr2	ENSMUSG00000026674	255.778	-0.0742794	-1.05284	0.0710101	0.867499	291.735	189.952	227.854	240.343	322.655	262.125
ATP5J2-PTCD1	Ptcd1	ENSMUSG00000029624	1013.64	-0.0749125	-1.0533	0.0711052	0.867499	886.361	1072.28	962.052	996.851	1054.94	1109.37
ENY2	Eny2	ENSMUSG00000022338	1366.92	0.0694058	1.04928	0.071118	0.867499	1406.34	1403.85	1424.58	1384.83	1264.43	1317.5
ZNF569	Zfp74	ENSMUSG00000059975	491.682	0.0767528	1.05464	0.071134	0.867499	498.524	527.146	516.081	477.252	465.745	465.346
GPRIN2	Gprin2	ENSMUSG00000071531	13.6422	0.0328493	1.02303	0.0711456	0.867499	13.7287	17.9837	19.4747	6.86694	14.9637	8.83569
SUZ12	Suz12	ENSMUSG00000017548	1218.55	0.0714929	1.0508	0.0712892	0.867499	1196.12	1277.96	1310.65	1236.05	1122.28	1168.27
VDAC2	Vdac2	ENSMUSG00000021771	3899.87	0.0625898	1.04434	0.0713033	0.867499	3841.47	4087.91	4090.67	3677.25	3866.25	3835.67
FGD3	Fgd3	ENSMUSG00000037946	395.101	-0.0778336	-1.05543	0.0714173	0.867499	351.799	394.516	379.757	394.849	404.955	444.729
BBS7	Bbs7	ENSMUSG00000037325	613.491	0.0755618	1.05377	0.0714316	0.867499	640.96	648.536	629.034	569.956	619.123	573.338
DLG1	Dlg1	ENSMUSG00000022770	6945.64	0.059136	1.04184	0.0714825	0.867499	6921.85	7121.53	7310.82	6886.4	6829.06	6604.18
RAVER1	Raver1	ENSMUSG00000010205	1137.85	-0.0724405	-1.05149	0.0715008	0.867499	1170.37	1070.03	1045.79	1232.62	1120.41	1187.91
KIF13A	Kif13a	ENSMUSG00000021375	1452	-0.0725572	-1.05158	0.07174	0.867499	1413.2	1361.14	1420.68	1453.5	1392.56	1670.93
FMN1	Fmn1	ENSMUSG00000044042	488.81	0.0778623	1.05545	0.07174	0.867499	488.228	454.087	600.796	480.686	434.883	474.182
CSNK1G3	Csnk1g3	ENSMUSG00000073563	1892.22	0.0662599	1.047	0.0717458	0.867499	1904	1944.48	2000.06	1786.55	1828.38	1889.85
MARCH10	March10	ENSMUSG00000078627	52.7811	-0.0575016	-1.04066	0.0717953	0.867499	44.6184	43.8352	50.6343	56.08	63.5958	57.9228
CPNE7	Cpne7	ENSMUSG00000034796	913.174	0.0593195	1.04197	0.0718245	0.867499	1332.54	850.852	874.416	898.424	866.025	656.786
PFDN4	Pfdn4	ENSMUSG00000052033	283.766	0.077364	1.05509	0.0718969	0.867499	282.297	325.954	294.069	299.856	242.225	258.198
NARS	Nars	ENSMUSG00000024587	5165.34	0.0610097	1.0432	0.0719077	0.867499	5317.31	5102.86	5478.24	5129.6	5067.09	4896.93
B3GNT5	B3gnt5	ENSMUSG00000022686	46.9744	-0.0497173	-1.03506	0.0719366	0.867499	56.631	34.8433	28.2384	46.9241	72.0128	43.1967
PHGDH	Phgdh	ENSMUSG00000053398	2239.53	-0.0657163	-1.0466	0.0719497	0.867499	2217.19	2224.35	2078.93	2231.76	2347.43	2337.53
OCIAD1	Ociad1	ENSMUSG00000029152	7349.15	0.0581102	1.0411	0.0719957	0.867499	7458.13	7532.9	7589.31	7312.15	7254.59	6947.79
TNRC18	Tnrc18	ENSMUSG00000039477	4622.9	-0.0642298	-1.04553	0.0720088	0.867499	4791.32	4403.75	4277.63	4708.43	4895.94	4660.33
C19orf53	D8Ertd738e	ENSMUSG00000019362	1098.88	-0.0744049	-1.05293	0.0720132	0.867499	1144.63	1004.84	1012.69	1250.93	1111.06	1069.12
SLC35E2B	Slc35e2	ENSMUSG00000042202	1435.98	0.0724186	1.05148	0.0720225	0.867499	1402.05	1467.92	1596.93	1348.21	1305.58	1495.19
RRN3	Rrn3	ENSMUSG00000022682	1913.12	0.0663534	1.04707	0.0720238	0.867499	1918.59	1952.35	2042.9	1804.86	1896.65	1863.35
TP53I13	Trp53i13	ENSMUSG00000044328	158.137	-0.0720669	-1.05122	0.0720957	0.867499	156.164	159.605	120.743	168.24	148.702	195.367
N4BP3	N4bp3	ENSMUSG00000001053	537.445	0.077237	1.055	0.0720997	0.867499	521.691	558.617	609.559	505.864	472.292	556.648
GPR37	Gpr37	ENSMUSG00000039904	2802.88	-0.0686307	-1.04872	0.0721591	0.867499	2648.79	2722.28	2766.39	2793.7	2712.17	3173.97
C16orf52	BC030336	ENSMUSG00000046096	1673.77	0.0672729	1.04773	0.072178	0.867499	1707.51	1681.47	1787.78	1636.62	1652.55	1576.68
DDX50	Ddx50	ENSMUSG00000020076	1799.51	0.0673704	1.04781	0.0721965	0.867499	1782.16	1899.52	1886.13	1727.04	1690.9	1811.32
MAGEB16	Mageb16	ENSMUSG00000046942	0.883989	-0.00829127	-1.00576	0.0721969	0.867499	0	0	0	3.43347	1.87046	0
PLXNB2	Plxnb2	ENSMUSG00000036606	2300.67	-0.0707168	-1.05024	0.0722026	0.867499	2433.42	2164.78	2064.32	2262.66	2515.77	2363.05
LRP4	Lrp4	ENSMUSG00000027253	1618.93	-0.0746355	-1.05309	0.0722748	0.867499	1662.03	1494.89	1504.42	1488.98	1905.07	1658.16
RPS10	Rps10	ENSMUSG00000052146	3006.01	-0.0709853	-1.05043	0.0723075	0.867499	2662.51	3180.86	2863.76	2924.17	3338.78	3065.98
SLC2A13	Slc2a13	ENSMUSG00000036298	5753.16	0.0697964	1.04957	0.0723956	0.867499	5561.85	6507.84	5774.26	5181.11	6027.57	5466.34
CIZ1	Ciz1	ENSMUSG00000039205	1718.65	-0.0721764	-1.0513	0.0724473	0.867499	1790.74	1500.51	1672.88	1860.94	1664.71	1822.11
ARID3A	Arid3a	ENSMUSG00000019564	270.294	-0.0773428	-1.05507	0.0725409	0.867499	255.697	245.027	262.909	259.799	306.756	291.578
PCM1	Pcm1	ENSMUSG00000031592	4091.57	0.0607349	1.043	0.0725568	0.867499	4067.99	4291.35	4235.76	3924.46	4043.01	3986.86
ADGRB1	Adgrb1	ENSMUSG00000034730	18880.5	-0.0637773	-1.0452	0.0726475	0.867499	19763.4	17064.2	18215.7	19555.9	18802.8	19881.3
CASC5	Casc5	ENSMUSG00000027326	33.9539	-0.0485091	-1.0342	0.0729449	0.867499	24.8833	31.4714	30.1858	38.9127	44.8911	33.3793
IL17RC	Il17rc	ENSMUSG00000030281	211.303	-0.076078	-1.05415	0.072973	0.867499	212.795	196.696	183.063	209.442	227.261	238.564
CSGALNACT1	Csgalnact1	ENSMUSG00000036356	583.866	0.0771859	1.05496	0.0729733	0.867499	689.868	545.13	599.822	588.268	568.621	511.488
APC2	Apc2	ENSMUSG00000020135	6418.87	-0.0576108	-1.04074	0.0729946	0.867499	6395.01	6212.23	6188.1	6549.92	6636.4	6531.53
ANKLE1	Ankle1	ENSMUSG00000046295	18.2812	-0.0383428	-1.02693	0.0729995	0.867499	15.4448	14.6117	13.6323	22.8898	21.5103	21.5983
TLR1	Tlr1	ENSMUSG00000044827	24.5255	-0.0401709	-1.02824	0.073012	0.867499	23.1672	24.7275	11.6848	28.6122	38.3445	20.6166
HSPA4	Hspa4	ENSMUSG00000020361	8704.8	0.0599705	1.04244	0.0730808	0.867499	8879.05	8863.69	9038.23	8022.87	8764.99	8659.95
C3orf38	4930453N24Rik	ENSMUSG00000059920	650.807	0.0751001	1.05343	0.0731211	0.867499	657.263	702.487	673.826	663.804	593.872	613.589
RASAL2	Rasal2	ENSMUSG00000070565	3266.8	0.0689089	1.04892	0.073321	0.867499	3401.29	3234.81	3485	3191.98	3422.01	2865.71
TRIM40	Trim40	ENSMUSG00000073399	2.90689	-0.0147371	-1.01027	0.0734481	0.867499	0.858045	1.12398	1.94747	0	4.67616	8.83569
SPSB3	Spsb3	ENSMUSG00000024160	145.247	-0.0711992	-1.05059	0.0734563	0.867499	143.294	118.018	139.244	129.327	178.629	162.969
KIF4A	Kif4	ENSMUSG00000034311	56.2474	-0.0574606	-1.04063	0.0734757	0.867499	57.489	43.8352	46.7394	65.2359	69.2072	54.9776
LRRC73	Lrrc73	ENSMUSG00000071073	987.652	-0.0741643	-1.05275	0.0734836	0.867499	995.332	932.902	914.339	1123.89	1028.75	930.692
ARHGAP12	Arhgap12	ENSMUSG00000041225	1206.71	0.0710431	1.05048	0.0735149	0.867499	1281.92	1279.09	1187.96	1092.99	1186.81	1211.47
VHL	Vhl	ENSMUSG00000033933	1527.32	0.0708769	1.05035	0.0736525	0.867499	1528.18	1624.15	1589.14	1616.02	1409.39	1397.02
BTNL9	Btnl9	ENSMUSG00000040283	2.87254	0.0153919	1.01073	0.0737253	0.867499	7.72241	4.49591	0.973737	1.14449	0.935232	1.96349
CPSF2	Cpsf2	ENSMUSG00000041781	1666.2	0.0670655	1.04758	0.0738102	0.867499	1639.72	1778.13	1737.15	1625.18	1602.05	1614.97
DDX39A	Ddx39	ENSMUSG00000005481	437.001	-0.0768969	-1.05475	0.0738327	0.867499	410.146	427.112	409.943	488.697	422.725	463.383
CEP112	Cep112	ENSMUSG00000020728	97.5666	0.067734	1.04807	0.0738523	0.867499	105.54	114.646	99.3212	85.8367	90.7175	89.3386
HSPA9	Hspa9	ENSMUSG00000024359	6809.79	0.0576008	1.04073	0.0739098	0.867499	6986.2	6860.76	7070.3	6727.31	6497.06	6717.08
PTPRO	Ptpro	ENSMUSG00000030223	1183.31	0.0767706	1.05465	0.0739385	0.867499	1420.06	1266.72	1032.16	1109.01	1240.12	1031.81
ARHGAP44	Arhgap44	ENSMUSG00000033389	4055.72	0.0696115	1.04943	0.0740194	0.867499	4648.89	3782.19	4141.3	4069.81	3884.95	3807.2
SH2D1B	Sh2d1b1	ENSMUSG00000102418	0.778642	0.00828845	1.00576	0.0740217	0.867499	2.57414	1.12398	0.973737	0	0	0
PLPPR4	Plppr4	ENSMUSG00000044667	9575.19	0.0623857	1.04419	0.0741982	0.867499	9177.65	10356.3	9976.91	9097.55	9591.74	9250.96
SORCS3	Sorcs3	ENSMUSG00000063434	1684.03	0.0708943	1.05037	0.0742589	0.867499	1680.91	1643.26	1905.6	1619.45	1707.73	1547.23
SCRN1	Scrn1	ENSMUSG00000019124	12680.3	0.058095	1.04109	0.0742824	0.867499	12580.7	13232.6	13153.2	12123.6	12149.6	12842.2
FBXO16	Fbxo16	ENSMUSG00000034532	204.549	0.0739664	1.05261	0.074285	0.867499	211.937	241.655	203.511	227.753	161.795	180.641
PTCD2	Ptcd2	ENSMUSG00000021650	721.107	0.0750748	1.05342	0.0743433	0.867499	759.37	800.273	696.222	675.249	740.704	654.822
MSH2	Msh2	ENSMUSG00000024151	821.028	0.072255	1.05136	0.0744362	0.867499	870.916	823.876	858.836	793.131	794.012	785.394
GRIN2D	Grin2d	ENSMUSG00000002771	624.257	-0.0769142	-1.05476	0.0744847	0.867499	674.424	584.469	519.002	722.173	619.123	626.352
PEF1	Pef1	ENSMUSG00000028779	1734.98	-0.0670524	-1.04757	0.0744848	0.867499	1766.72	1625.27	1649.51	1797.99	1820.9	1749.47
NEURL1	Neurl1a	ENSMUSG00000006435	7260.74	-0.0658312	-1.04669	0.0746435	0.867499	7585.12	6915.84	6624.33	7930.17	7386.46	7122.54
CSRP1	Csrp1	ENSMUSG00000026421	8548.29	-0.0601161	-1.04255	0.07472	0.867499	8559.86	8262.37	8163.81	8840.04	8341.33	9122.35
ARL9	Arl9	ENSMUSG00000063820	4.54246	-0.0194353	-1.01356	0.0747266	0.867499	2.57414	4.49591	0.973737	6.86694	8.41709	3.92697
RNASE13	Rnase13	ENSMUSG00000068392	1.39857	-0.0109668	-1.00763	0.0747937	0.867499	0	1.12398	0	3.43347	1.87046	1.96349
CACNA1I	Cacna1i	ENSMUSG00000022416	5603.66	-0.0624319	-1.04422	0.0749649	0.867499	5505.22	5314.17	5532.77	5539.33	5594.56	6135.89
PLD4	Pld4	ENSMUSG00000052160	283.224	-0.0760972	-1.05416	0.0750876	0.867499	256.556	292.234	248.303	317.024	254.383	330.847
CXorf22	Gm7173	ENSMUSG00000073077	66.369	-0.0560654	-1.03963	0.0751479	0.867499	53.1988	52.827	69.1353	49.2131	97.2641	76.5759
TEX264	Tex264	ENSMUSG00000040813	1649.31	-0.0657232	-1.04661	0.0752001	0.867499	1567.65	1607.29	1625.17	1704.15	1703.99	1687.62
SNX19	Snx19	ENSMUSG00000031993	2791.54	0.063877	1.04527	0.0752195	0.867499	2852.14	2775.1	2984.5	2705.57	2627.07	2804.84
STARD5	Stard5	ENSMUSG00000046027	247.623	0.0736915	1.05241	0.075231	0.867499	307.18	259.639	227.854	273.533	231.002	186.531
XKR8	Xkr8	ENSMUSG00000037752	198.745	-0.0708308	-1.05032	0.075281	0.867499	161.312	227.044	161.64	172.818	209.492	260.162
TCAF1	Tcaf1	ENSMUSG00000036667	12270.3	0.0640704	1.04541	0.0753266	0.867499	11735.5	13279.8	12852.4	11335	12567.6	11851.6
PRPH2	Prph2	ENSMUSG00000023978	1.35415	-0.0106728	-1.00743	0.0753916	0.867499	0	0	0.973737	2.28898	0.935232	3.92697
GARS	Gars	ENSMUSG00000029777	3311.02	0.0633887	1.04492	0.0754288	0.867499	3580.62	3223.57	3405.16	3222.88	3246.19	3187.72
FTL	Ftl1	ENSMUSG00000050708	4159.79	-0.0625907	-1.04434	0.0754346	0.867499	4134.92	4174.46	3827.76	4327.32	4358.18	4136.08
DUSP15	Dusp15	ENSMUSG00000042662	663.306	-0.0746172	-1.05308	0.0754705	0.867499	629.805	623.808	652.404	722.173	635.958	715.691
TNK2	Tnk2	ENSMUSG00000022791	8177.25	-0.0570041	-1.0403	0.0754888	0.867499	8134.27	7940.91	7875.58	8363.93	8187.02	8561.78
SSSCA1	Sssca1	ENSMUSG00000079478	353.271	-0.0768048	-1.05468	0.0756471	0.867499	338.07	343.937	323.281	361.659	401.214	351.464
NUP107	Nup107	ENSMUSG00000052798	502.619	-0.0764468	-1.05442	0.0756508	0.867499	441.893	496.798	498.553	473.819	568.621	536.032
ADAMTS9	Adamts9	ENSMUSG00000030022	78.896	-0.0631619	-1.04475	0.0757959	0.867499	69.5017	77.5545	66.2141	74.3918	95.3936	90.3203
SLBP	Slbp	ENSMUSG00000004642	434.097	0.0764035	1.05439	0.0758203	0.867499	469.351	438.352	457.656	378.826	426.466	433.93
ESPL1	Espl1	ENSMUSG00000058290	69.2988	-0.0597784	-1.04231	0.0759333	0.867499	68.6436	69.6867	46.7394	70.9584	84.1709	75.5942
PDE7A	Pde7a	ENSMUSG00000069094	1077.29	-0.0719462	-1.05113	0.0759642	0.867499	958.436	1045.3	1110.06	1084.98	1103.57	1161.4
PIM2	Pim2	ENSMUSG00000031155	1171	0.0708127	1.05031	0.0759678	0.867499	1218.42	1254.36	1163.62	1207.44	1070.84	1111.33
CATSPER2	Catsper2	ENSMUSG00000033486	173.346	0.0740095	1.05264	0.0760179	0.867499	191.344	178.713	185.984	156.795	151.508	175.732
CMC2	Cmc2	ENSMUSG00000014633	266.353	0.0763861	1.05437	0.0760559	0.867499	292.593	261.887	291.147	234.62	266.541	251.326
KCTD15	Kctd15	ENSMUSG00000030499	296.317	-0.0765204	-1.05447	0.0760649	0.867499	305.464	265.259	266.804	303.29	297.404	339.683
FDXR	Fdxr	ENSMUSG00000018861	433.543	-0.075993	-1.05409	0.0760926	0.867499	416.152	416.996	407.022	461.229	442.365	457.492
ZNF609	Zfp609	ENSMUSG00000040524	2484.24	-0.0642292	-1.04553	0.0761012	0.867499	2329.59	2489.61	2421.68	2453.79	2592.46	2618.31
NCF1	Ncf1	ENSMUSG00000015950	197.143	-0.0745482	-1.05303	0.0763255	0.867499	160.454	201.192	190.852	212.875	212.298	205.184
TMEM98	Tmem98	ENSMUSG00000035413	349.923	-0.0766435	-1.05456	0.0763467	0.867499	339.786	297.854	355.414	371.959	351.647	382.88
ADHFE1	Adhfe1	ENSMUSG00000025911	443.938	-0.0761191	-1.05418	0.076459	0.867499	446.184	421.492	401.18	445.207	489.126	460.437
PRPF18	Prpf18	ENSMUSG00000039449	1608.66	0.0702634	1.04991	0.0764816	0.867499	1503.3	1746.66	1745.91	1554.22	1509.46	1592.39
FAM19A2	Fam19a2	ENSMUSG00000044071	688.787	-0.0765052	-1.05446	0.0764918	0.867499	755.08	592.337	601.769	788.553	810.846	584.137
LARGE	Large	ENSMUSG00000004383	4458.78	0.0668938	1.04746	0.0764933	0.867499	4772.45	4196.94	4820	4573.38	4264.66	4125.28
C19orf43	2310036O22Rik	ENSMUSG00000041203	1109.44	-0.0692488	-1.04917	0.0764996	0.867499	1069.12	1044.18	1102.27	1169.67	1132.57	1138.82
TRIM44	Trim44	ENSMUSG00000027189	10820.9	0.0571161	1.04038	0.0765559	0.867499	11158.9	10743	11329.4	10863.5	10465.2	10365.2
SHISA3	Shisa3	ENSMUSG00000050010	19.7797	0.0351724	1.02468	0.0765877	0.867499	35.1799	14.6117	22.3959	8.01143	15.8989	22.5801
WDR70	Wdr70	ENSMUSG00000039828	340.441	0.0765712	1.05451	0.0766175	0.867499	344.076	342.813	388.521	309.012	326.396	331.829
ACP1	Acp1	ENSMUSG00000044573	1487.58	0.066999	1.04754	0.0766514	0.867499	1529.89	1539.85	1531.69	1502.72	1425.29	1396.04
SHANK1	Shank1	ENSMUSG00000038738	12086.4	-0.075132	-1.05346	0.076789	0.867499	13834.3	9391.96	11443.4	13080.4	13005.3	11763.2
BCKDHB	Bckdhb	ENSMUSG00000032263	521.74	0.0751738	1.05349	0.0768004	0.867499	557.729	559.741	516.081	512.731	484.45	499.707
FOXO4	Foxo4	ENSMUSG00000042903	780.635	-0.0730161	-1.05191	0.0768365	0.867499	721.616	784.537	745.882	786.264	787.465	858.043
CHMP2B	Chmp2b	ENSMUSG00000004843	1494.17	0.0681403	1.04836	0.0768863	0.867499	1547.06	1533.11	1546.29	1538.19	1431.84	1368.55
PNPLA8	Pnpla8	ENSMUSG00000036257	3130.57	0.0633222	1.04487	0.0768923	0.867499	3169.62	3241.55	3244.49	3124.46	3140.51	2862.76
RNF38	Rnf38	ENSMUSG00000035696	2046.64	-0.0646845	-1.04586	0.0768987	0.867499	1920.31	1982.7	2058.48	2071.53	2095.85	2151
CCDC63	Ccdc63	ENSMUSG00000043036	7.18941	-0.0230566	-1.01611	0.0769363	0.867499	6.86436	3.37194	3.89495	5.72245	5.61139	17.6714
PPP2R3A	Ppp2r3a	ENSMUSG00000043154	1323.6	0.0690157	1.049	0.0769619	0.867499	1402.05	1424.08	1277.54	1288.7	1270.98	1278.23
UNC5CL	Unc5cl	ENSMUSG00000043592	8.23659	-0.0262496	-1.01836	0.07716	0.867499	6.86436	5.61989	4.86868	9.15592	13.0932	9.81743
E4F1	E4f1	ENSMUSG00000024137	1056.62	-0.0720344	-1.0512	0.0771822	0.867499	1021.93	980.109	1048.71	1070.1	1024.08	1194.78
UBE2D2	Ube2d2a	ENSMUSG00000091896	4108.34	0.0626339	1.04437	0.0771984	0.867499	4374.31	4094.65	4192.91	4209.43	3941.07	3837.63
DSCC1	Dscc1	ENSMUSG00000022422	12.7988	-0.0311981	-1.02186	0.0772042	0.867499	5.14827	11.2398	12.6586	17.1673	16.8342	13.7444
SF3A1	Sf3a1	ENSMUSG00000002129	2645.09	0.0643105	1.04559	0.0772335	0.867499	2837.56	2676.19	2648.56	2689.55	2527	2491.66
HSD17B12	Hsd17b12	ENSMUSG00000027195	1771.7	0.0705667	1.05013	0.0773023	0.867499	1964.92	1718.56	1816.99	1789.98	1779.75	1559.99
UMPS	Umps	ENSMUSG00000022814	514.091	0.0752057	1.05351	0.0773533	0.867499	512.253	564.237	535.555	474.963	511.572	485.963
B4GALT4	B4galt4	ENSMUSG00000022793	519.144	0.0750313	1.05338	0.0774173	0.867499	543.143	551.873	530.687	495.564	472.292	521.305
PDPN	Pdpn	ENSMUSG00000028583	235.037	-0.0738953	-1.05255	0.0775603	0.867499	265.994	204.564	185.01	268.955	242.225	243.472
PRRX2	Prrx2	ENSMUSG00000039476	10.1102	-0.0282241	-1.01976	0.0775607	0.867499	9.4385	6.74387	5.84242	8.01143	15.8989	14.7261
CD59	Cd59b	ENSMUSG00000068686	77.7233	-0.0619784	-1.0439	0.0776323	0.867499	55.7729	80.9265	73.0303	86.9812	83.2356	86.3934
NSMF	Nsmf	ENSMUSG00000006476	11926.4	-0.0722212	-1.05133	0.0776853	0.867499	12779.7	10141.7	11498.9	13921.6	11505.2	11711.2
ZMIZ1	Zmiz1	ENSMUSG00000007817	4888.38	-0.0671841	-1.04767	0.0777924	0.867499	5167.15	4465.57	4567.8	4811.44	5385.06	4933.26
TFRC	Tfrc	ENSMUSG00000022797	3277.03	0.0710315	1.05047	0.0778369	0.867499	3862.92	3019.01	3299.99	3260.65	3113.39	3106.23
LDB1	Ldb1	ENSMUSG00000025223	2942.64	-0.0615858	-1.04361	0.0778461	0.867499	2835.84	2853.78	2900.76	3056.93	2916.99	3091.51
MAK	Mak	ENSMUSG00000021363	179.751	-0.0735552	-1.05231	0.0778486	0.867499	176.757	149.489	175.273	187.696	206.686	182.604
FARSB	Farsb	ENSMUSG00000026245	1356.94	0.0680745	1.04832	0.0778617	0.867499	1429.5	1419.58	1354.47	1302.43	1369.18	1266.45
RALGDS	Ralgds	ENSMUSG00000026821	3848.43	-0.0649631	-1.04606	0.0778764	0.867499	3607.22	3819.28	3778.1	3997.7	3671.72	4216.59
MMP28	Mmp28	ENSMUSG00000020682	97.4479	-0.0659709	-1.04679	0.07789	0.867499	79.7982	104.53	81.7939	108.727	103.811	106.028
SALL1	Sall1	ENSMUSG00000031665	969.816	-0.0721002	-1.05125	0.0780262	0.867499	980.746	889.067	929.919	936.193	1071.78	1011.2
DPCR1	Dpcr1	ENSMUSG00000073408	2.39493	-0.0140904	-1.00981	0.0780565	0.867499	0	2.24796	0.973737	3.43347	2.8057	4.90871
EIF1AY	Eif1ax	ENSMUSG00000067194	4869.89	0.0586751	1.04151	0.0783378	0.867499	5023.85	4902.79	5043.96	4896.13	4707.02	4645.61
YBX1	Ybx1	ENSMUSG00000028639	4618.42	-0.0622159	-1.04407	0.0783634	0.867499	4298.81	4762.3	4418.82	4606.57	4875.36	4748.69
TULP3	Tulp3	ENSMUSG00000001521	680.166	-0.0728202	-1.05177	0.0783744	0.867499	652.114	658.651	650.456	687.838	699.553	732.38
MGAT1	Mgat1	ENSMUSG00000020346	1819.7	-0.0654033	-1.04638	0.0784037	0.867499	1810.48	1733.17	1749.81	1953.64	1848.02	1823.1
KLHL7	Klhl7	ENSMUSG00000028986	3039.22	0.0658806	1.04672	0.0784412	0.867499	2928.51	3323.6	3146.14	2888.69	3099.36	2849.02
ALX3	Alx3	ENSMUSG00000014603	11.8903	-0.0298563	-1.02091	0.0784528	0.867499	12.0126	5.61989	8.76363	10.3004	14.0285	20.6166
LRG1	Lrg1	ENSMUSG00000037095	34.8658	0.0450105	1.03169	0.0784956	0.867499	57.489	32.5954	31.1596	24.0343	37.4093	26.5071
VNN1	Vnn1	ENSMUSG00000037440	8.16136	-0.0255275	-1.01785	0.0785547	0.867499	8.58045	4.49591	3.89495	8.01143	11.2228	12.7627
GTF2H5	Gtf2h5	ENSMUSG00000034345	1393.89	0.0683531	1.04852	0.0785718	0.867499	1456.96	1424.08	1436.26	1443.2	1298.1	1304.74
GOT1	Got1	ENSMUSG00000025190	9459.16	0.0555918	1.03929	0.0788479	0.867499	9659.01	9551.57	9817.22	9147.91	9460.8	9118.43
ND4L	mt-Nd4l	ENSMUSG00000065947	13.3401	-0.031199	-1.02186	0.0788525	0.867499	6.86436	16.8597	6.81616	16.0229	17.7694	15.7079
PITX1	Pitx1	ENSMUSG00000021506	1.38053	0.0105711	1.00735	0.0790011	0.867499	0.858045	4.49591	1.94747	0	0	0.981743
RFC1	Rfc1	ENSMUSG00000029191	1260.58	0.0674803	1.04788	0.0791139	0.867499	1298.22	1306.06	1298.97	1221.17	1255.08	1183.98
PHYHIP	Phyhip	ENSMUSG00000003469	18758.2	-0.0615983	-1.04362	0.0792498	0.867499	17156.6	18826.6	18778.5	18354.2	19079.7	20353.5
TSPAN33	Tspan33	ENSMUSG00000001763	519.914	0.0758217	1.05396	0.0795464	0.867499	655.547	467.575	517.054	488.697	492.867	497.744
BRAF	Braf	ENSMUSG00000002413	5267.74	0.0636491	1.04511	0.0795988	0.867499	5084.78	5694.08	5480.19	4826.31	5275.64	5245.45
DDX1	Ddx1	ENSMUSG00000037149	3745.29	0.0613311	1.04343	0.0796428	0.867499	3818.3	3739.48	3976.74	3798.56	3545.46	3593.18
RUFY3	Rufy3	ENSMUSG00000029291	6837.42	0.0576209	1.04075	0.0797067	0.867499	6751.1	7144.01	7116.07	6578.53	6797.26	6637.56
UPB1	Upb1	ENSMUSG00000033427	98.3522	0.0619497	1.04388	0.0797395	0.867499	83.2304	146.117	96.4	93.8482	85.1061	85.4116
LGALS1	Lgals1	ENSMUSG00000068220	203.354	-0.0740842	-1.05269	0.0798752	0.867499	208.505	180.961	180.141	230.042	211.362	209.111
ANKRD7	Ankrd7	ENSMUSG00000029517	1.30341	0.0105336	1.00733	0.0798865	0.867499	1.71609	2.24796	2.92121	0	0.935232	0
CTSH	Ctsh	ENSMUSG00000032359	281.582	-0.0751855	-1.0535	0.08003	0.867499	297.742	265.259	231.749	281.544	303.95	309.249
FAM92A1	Fam92a	ENSMUSG00000028218	1355.85	0.0699873	1.04971	0.0800508	0.867499	1295.65	1478.03	1437.24	1388.27	1261.63	1274.3
PGAM1	Pgam1	ENSMUSG00000011752	10703.4	0.060181	1.0426	0.0801481	0.867499	11440.3	10435	11064.6	10888.7	10368	10023.6
CAND1	Cand1	ENSMUSG00000020114	4684.12	0.0633487	1.04489	0.0801897	0.867499	4626.58	4819.62	5007.93	4255.21	4794.93	4600.45
THRSP	Thrsp	ENSMUSG00000035686	395.201	0.0746706	1.05312	0.0802327	0.867499	519.975	350.681	385.6	398.282	335.748	380.916
PHC1	Phc1	ENSMUSG00000040669	2007.78	-0.0651008	-1.04616	0.0803024	0.867499	1974.36	1937.74	1931.89	1967.38	2051.9	2183.4
KDR	Kdr	ENSMUSG00000062960	542.849	-0.0754653	-1.0537	0.0804435	0.867499	556.871	442.848	535.555	668.382	473.227	580.21
GRIA1	Gria1	ENSMUSG00000020524	14410.7	0.0570938	1.04037	0.0804515	0.867499	14385.1	15361.4	14522.3	13616	14378.3	14200.9
ANKLE2	Ankle2	ENSMUSG00000029501	1351.63	0.0686482	1.04873	0.0804719	0.867499	1313.67	1478.03	1401.21	1280.68	1279.4	1356.77
EPB41L1	Epb41l1	ENSMUSG00000027624	21938.8	-0.0543669	-1.0384	0.080527	0.867499	22173.6	21191.5	20986	22562.5	22232.3	22486.8
ARPC5	Arpc5	ENSMUSG00000008475	2127.38	0.0640637	1.04541	0.0805651	0.867499	2292.7	2140.06	2132.48	2112.73	2047.22	2039.08
CHRM4	Chrm4	ENSMUSG00000040495	1776.64	-0.0747366	-1.05317	0.0806399	0.867499	1464.68	1862.43	1765.38	1612.59	1810.61	2144.13
GDPD3	Gdpd3	ENSMUSG00000030703	36.007	0.0432378	1.03042	0.0806471	0.867499	23.1672	48.3311	54.5293	41.2016	25.2513	23.5618
HAP1	Hap1	ENSMUSG00000006930	4379.1	0.0667981	1.04739	0.080781	0.867499	5493.21	5141.08	3640.8	4454.35	4037.4	3507.77
FASN	Fasn	ENSMUSG00000025153	11843.2	-0.0620631	-1.04396	0.0808301	0.867499	11645.4	11530.9	11382	11150.8	12446.1	12904
GSTK1	Gstk1	ENSMUSG00000029864	201.927	-0.0726913	-1.05168	0.0809364	0.867499	223.95	159.605	179.168	218.598	212.298	217.947
PGAP1	Pgap1	ENSMUSG00000073678	1580.15	0.0748343	1.05324	0.0809505	0.867499	1434.65	1905.14	1622.25	1312.73	1703.06	1503.05
HSD11B1	Hsd11b1	ENSMUSG00000016194	225.13	-0.0740456	-1.05266	0.0810081	0.867499	205.073	196.696	229.802	268.955	224.456	225.801
C9orf84	AI481877	ENSMUSG00000038598	2.2663	0.013814	1.00962	0.081064	0.867499	3.43218	3.37194	3.89495	0	0.935232	1.96349
FAM109A	Fam109a	ENSMUSG00000044134	346.495	-0.0753918	-1.05365	0.0811693	0.867499	313.186	346.185	328.149	351.358	358.194	381.898
THUMPD1	Thumpd1	ENSMUSG00000030942	1687.94	0.0642527	1.04554	0.0811985	0.867499	1721.24	1730.93	1759.54	1642.34	1609.53	1664.05
TNR	Tnr	ENSMUSG00000015829	7399.1	0.0638072	1.04522	0.0812196	0.867499	7957.51	7184.47	7694.47	7062.65	7717.53	6777.95
MDH2	Mdh2	ENSMUSG00000019179	7262.77	0.0551133	1.03894	0.081312	0.867499	7444.4	7366.56	7471.48	7145.05	7140.49	7008.66
PRSS35	Prss35	ENSMUSG00000033491	158.114	0.0707865	1.05029	0.0813322	0.867499	187.054	146.117	176.246	136.194	163.666	139.407
AKAP11	Akap11	ENSMUSG00000022016	10512.9	0.0589528	1.04171	0.0814353	0.867499	10442.4	11347.7	10546.5	9886.1	10527.9	10327
TTC38	Ttc38	ENSMUSG00000035944	378.46	-0.0750859	-1.05342	0.0814384	0.867499	364.669	360.797	355.414	392.56	391.862	405.46
CYB561D2	Cyb561d2	ENSMUSG00000037190	290.444	-0.0751802	-1.05349	0.08152	0.867499	269.426	274.251	278.489	338.769	285.246	296.486
GLB1L3	Glb1l3	ENSMUSG00000031966	2.79069	-0.0150708	-1.0105	0.0817327	0.867499	0.858045	2.24796	0.973737	6.86694	1.87046	3.92697
AMDHD2	Amdhd2	ENSMUSG00000036820	384.384	-0.0752668	-1.05356	0.0817563	0.867499	404.997	347.309	339.834	433.762	396.538	383.861
STK32B	Stk32b	ENSMUSG00000029123	52.1715	0.052194	1.03684	0.0817918	0.867499	73.7919	62.9428	39.9232	44.6351	50.5025	41.2332
EEF2	Eef2	ENSMUSG00000034994	36923.5	-0.0531562	-1.03753	0.0818435	0.867499	37161.9	35906.6	35311.6	37531.3	37980.7	37648.9
IRF8	Irf8	ENSMUSG00000041515	212.141	-0.0733882	-1.05218	0.0818779	0.867499	187.054	203.44	205.458	194.563	231.002	251.326
PROP1	Prop1	ENSMUSG00000044542	1.37919	-0.010495	-1.0073	0.0819253	0.867499	0	1.12398	0	2.28898	0.935232	3.92697
FLNB	Flnb	ENSMUSG00000025278	3425.05	-0.0640687	-1.04541	0.0819255	0.867499	3247.7	3418.02	3312.65	3306.43	3481.87	3783.64
ARL15	Arl15	ENSMUSG00000042348	1230.94	-0.0683433	-1.04851	0.0819917	0.867499	1164.37	1229.63	1175.3	1341.34	1263.5	1211.47
ATG2A	Atg2a	ENSMUSG00000024773	2171.68	-0.0636028	-1.04507	0.0820427	0.867499	2196.6	2069.24	2060.43	2239.77	2170.67	2293.35
PPP1CA	Ppp1ca	ENSMUSG00000040385	7519.06	-0.0582261	-1.04118	0.0820608	0.867499	7035.97	7610.46	7354.63	7853.49	7490.27	7769.51
FAM65B	Fam65b	ENSMUSG00000036006	2504.79	0.0650521	1.04612	0.0820843	0.867499	2532.95	2691.93	2518.08	2263.8	2480.23	2541.73
SNAP91	Snap91	ENSMUSG00000033419	9254.71	0.063396	1.04492	0.0822395	0.867499	9980.78	8665.87	9908.75	8838.89	9333.61	8800.34
PAK1	Pak1	ENSMUSG00000030774	10761.5	0.0698064	1.04958	0.0822434	0.867499	11915.7	9451.54	12052.9	10719.3	10496.1	9933.27
PCDH7	Pcdh7	ENSMUSG00000029108	3689.06	0.066407	1.04711	0.0822812	0.867499	3775.4	3480.96	4155.91	3641.77	3652.08	3428.25
MFAP1	Mfap1a	ENSMUSG00000068479	607.367	0.0731702	1.05203	0.0823654	0.867499	593.767	642.916	661.167	597.424	586.39	562.539
PPP4R3B	Smek2	ENSMUSG00000020463	1793.09	0.0678716	1.04817	0.0823906	0.867499	1694.64	2000.68	1863.73	1721.31	1720.83	1757.32
MICALL1	Micall1	ENSMUSG00000033039	1270.55	-0.0715863	-1.05087	0.082392	0.867499	1309.38	1141.96	1215.22	1178.82	1370.11	1407.82
SPTBN2	Sptbn2	ENSMUSG00000067889	38032.2	-0.058083	-1.04108	0.0824315	0.867499	38306.6	34662.4	38313.6	39417.4	39177.8	38315.5
SYTL3	Sytl3	ENSMUSG00000041831	3.67671	0.0174483	1.01217	0.0824916	0.867499	5.14827	7.86785	2.92121	2.28898	1.87046	1.96349
UBE2J1	Ube2j1	ENSMUSG00000028277	2776.22	0.0611199	1.04328	0.0825673	0.867499	2880.46	2782.97	2888.1	2643.77	2672.89	2789.13
P2RY4	P2ry4	ENSMUSG00000044359	1.74699	-0.0116164	-1.00808	0.0825731	0.867499	1.71609	0	0	1.14449	4.67616	2.94523
SLC16A6	Slc16a6	ENSMUSG00000041920	742.014	-0.0736765	-1.0524	0.0826039	0.867499	692.442	713.726	725.434	714.162	726.675	879.642
MR1	Mr1	ENSMUSG00000026471	137.155	-0.0684163	-1.04856	0.0826829	0.867499	137.287	120.266	119.77	178.54	137.479	129.59
USP21	Usp21	ENSMUSG00000053483	1344.67	-0.0679023	-1.04819	0.0827462	0.867499	1384.03	1292.58	1223.01	1405.43	1394.43	1368.55
[truncated: 14,000 more rows]

## Sheet: Suppl Table 3
Supplementary Table 3. List of DEG (Differentially Expressed Gene) from RNA-Seq analysis results.
Num	ensID	baseMean	log2FC	FC	pvalue	padj	hSymbol	mSymbol	mEntrez	hEntrez	Position	qRT-PCR validation
1	ENSMUSG00000022623	20805.6	0.825463	1.7721	2.22045e-16	2.17678e-12	SHANK3	Shank3	58234	85358	Chr15:89499623-89560261	Yes
2	ENSMUSG00000048216	1264.01	0.302061	1.2329	1.64313e-14	1.20811e-10	GPR85	Gpr85	64450	54329	Chr6:13834458-13839942	Yes
3	ENSMUSG00000022949	367.781	0.214423	1.16024	2.60745e-07	0.000958565	CLIC6	Clic6	209195	54102	Chr16:92485736-92541243	Yes
4	ENSMUSG00000022372	332.162	0.19189	1.14226	8.4222e-06	0.0130367	SLA	Sla	20491	6503	Chr15:66780819-66831829
5	ENSMUSG00000066357	2573.6	0.183795	1.13587	3.50594e-06	0.00736499	WDR6	Wdr6	83669	11180	Chr9:108572311-108578739
6	ENSMUSG00000034825	2436.8	0.183719	1.13581	1.18407e-05	0.0174117	NRIP3	Nrip3	78593	56675	Chr7:109758055-109782025
7	ENSMUSG00000079470	697.553	0.17768	1.13106	3.11252e-05	0.0315653	UTP14C	Utp14b	195434	9724	Chr1:78658038-78671512
8	ENSMUSG00000040420	487.013	0.172767	1.12722	5.84245e-05	0.0428724	CDH18	Cdh18	320865	1016	Chr15:22549022-23474418
9	ENSMUSG00000055373	4695.02	0.172183	1.12676	1.40232e-06	0.00343684	FUT9	Fut9	14348	10690	Chr4:25609332-25800244
10	ENSMUSG00000018589	507.08	0.171569	1.12628	5.4668e-05	0.0412253	GLRA2	Glra2	237213	2742	ChrX:165129017-165327393
11	ENSMUSG00000044149	859.413	0.167472	1.12309	4.86778e-05	0.0376741	NKRF	Nkrf	77286	55922	ChrX:36887540-36902899
12	ENSMUSG00000027834	5341.82	0.163095	1.11969	4.75545e-05	0.0376741	SERPINI1	Serpini1	20713	5274	Chr3:75557547-75643495
13	ENSMUSG00000031431	2165.27	0.162148	1.11895	1.73501e-05	0.0242985	TSC22D3	Tsc22d3	14605	1831	ChrX:140539528-140600659
14	ENSMUSG00000050711	9019.19	0.156247	1.11438	4.41396e-05	0.0376741	SCG2	Scg2	20254	7857	Chr1:79434669-79440120
15	ENSMUSG00000021130	3375.2	0.154373	1.11294	4.81792e-05	0.0376741	GALNT16	Galnt16	108760	57452	Chr12:80518990-80603896
16	ENSMUSG00000055430	7411.19	0.151724	1.1109	2.20749e-05	0.0259689	NAP1L5	Nap1l5	58243	266812	Chr6:58905233-58907076
17	ENSMUSG00000058624	7859.2	0.150959	1.11031	4.76339e-05	0.0376741	GDA	Gda	14544	9615	Chr19:21391307-21473445
18	ENSMUSG00000031284	3171	0.144456	1.10531	4.35905e-05	0.0376741	PAK3	Pak3	18481	5063	ChrX:143518591-143797796
19	ENSMUSG00000048489	83.2638	0.141792	1.10327	2.17237e-05	0.0259689	C10orf10	8430408G22Rik	213393	11067	Chr6:116650609-116652794
20	ENSMUSG00000024423	7017.91	0.135701	1.09863	2.87764e-05	0.0311324	IMPACT	Impact	16210	55364	Chr18:12972252-12992948
21	ENSMUSG00000026822	37.6697	0.127616	1.09249	1.36255e-08	5.72467e-05	LCN2	Lcn2	16819	3934	Chr2:32384633-32388252
22	ENSMUSG00000036169	28.6424	0.0976119	1.07	6.20299e-07	0.0018243	SOSTDC1	Sostdc1	66042	25928	Chr12:36314169-36318452
23	ENSMUSG00000030123	4619.31	-0.137501	-1.1	7.3699e-05	0.0492611	PLXND1	Plxnd1	67784	23129	Chr6:115954811-115995005
24	ENSMUSG00000042388	17621.5	-0.138554	-1.1008	3.2285e-05	0.0316501	DLGAP3	Dlgap3	242667	58512	Chr4:127169204-127237022
25	ENSMUSG00000041841	3155.56	-0.141102	-1.10275	6.40269e-05	0.0437914	RPL37	Rpl37	67281	6167	Chr15:5116613-5119140
26	ENSMUSG00000020734	2124.89	-0.145378	-1.10602	6.22073e-05	0.0435599	GRIN2C	Grin2c	14813	2905	Chr11:115249169-115267243
27	ENSMUSG00000055053	3799.64	-0.150063	-1.10962	1.88657e-05	0.02522	NFIC	Nfic	18029	4782	Chr10:81396186-81431005
28	ENSMUSG00000074657	131866	-0.151325	-1.11059	7.73104e-07	0.002067	KIF5A	Kif5a	16572	3798	Chr10:127225696-127263363
29	ENSMUSG00000046447	58792.8	-0.154805	-1.11327	2.18759e-06	0.004949	CAMK2N1	Camk2n1	66259	55450	Chr4:138454314-138460123
30	ENSMUSG00000045128	4073.32	-0.157441	-1.11531	2.58593e-05	0.0292508	RPL18A	Rpl18a	76808	6142	Chr8:70894722-70897412
31	ENSMUSG00000026923	1122.89	-0.160851	-1.11795	5.97677e-05	0.0428724	NOTCH1	Notch1	18128	4851	Chr2:26457903-26516663
32	ENSMUSG00000022490	2517.59	-0.168147	-1.12361	5.52417e-06	0.0108311	PPP1R1A	Ppp1r1a	58200	5502	Chr15:103530279-103537992
33	ENSMUSG00000020374	969.285	-0.169978	-1.12504	4.45926e-05	0.0376741	RASGEF1C	Rasgef1c	74563	255426	Chr11:49901835-49980994
34	ENSMUSG00000045136	3066.31	-0.170326	-1.12531	7.12667e-06	0.0116442	TUBB2B	Tubb2b	73710	347733	Chr13:34127008-34130354
35	ENSMUSG00000003873	714.953	-0.170677	-1.12559	3.53564e-05	0.033543	BAX	Bax	12028	581	Chr7:45461697-45466898
36	ENSMUSG00000000058	665.808	-0.174317	-1.12843	2.96398e-05	0.0311324	CAV2	Cav2	12390	858	Chr6:17281185-17289115
37	ENSMUSG00000007872	567.122	-0.212886	-1.159	4.82127e-07	0.00157548	ID3	Id3	15903	3399	Chr4:136143497-136145755
38	ENSMUSG00000051985	474.357	-0.254644	-1.19304	1.40982e-09	6.91044e-06	IGFN1	Igfn1	226438	91156	Chr1:135953578-136006342
39	ENSMUSG00000035486	763.638	-0.354452	-1.2785	2.22045e-16	2.17678e-12	PLK5	Plk5	216166	126520	Chr10:80356459-80365489	Yes

## Sheet: Suppl Table 4
Supplementary Table 4. GSEA (Gene-Set Enrichment analysis) Hallmark list.
Up-regulated										Down-regulated
NAME	SIZE	ES	NES	NOM p-val	FDR q-val	FWER p-val	RANK AT MAX	LEADING EDGE		NAME	SIZE	ES	NES	NOM p-val	FDR q-val	FWER p-val	RANK AT MAX	LEADING EDGE
HALLMARK_MTORC1_SIGNALING	197	0.210774	3.45298	0	0	0	3132	tags=41%, list=20%, signal=50%		HALLMARK_APICAL_JUNCTION	190	-0.119599	-1.89233	0.00607287	0.222865	0.206	9127	tags=69%, list=58%, signal=162%
HALLMARK_PROTEIN_SECRETION	92	0.272715	3.02286	0	0	0	5342	tags=61%, list=34%, signal=91%		HALLMARK_WNT_BETA_CATENIN_SIGNALING	41	-0.241327	-1.85966	0.013834	0.133808	0.241	2754	tags=41%, list=17%, signal=50%
HALLMARK_MYC_TARGETS_V1	192	0.168921	2.71741	0	0	0	7580	tags=65%, list=48%, signal=122%		HALLMARK_TGF_BETA_SIGNALING	52	-0.216297	-1.79911	0.0178571	0.129909	0.332	6329	tags=62%, list=40%, signal=102%
HALLMARK_UNFOLDED_PROTEIN_RESPONSE	108	0.165232	2.00841	0.00790514	0.0368382	0.132	7807	tags=66%, list=49%, signal=129%		HALLMARK_MYOGENESIS	192	-0.113252	-1.79672	0.00772201	0.098368	0.334	8370	tags=64%, list=53%, signal=134%
HALLMARK_OXIDATIVE_PHOSPHORYLATION	189	0.12462	1.97734	0	0.0368482	0.165	4666	tags=42%, list=29%, signal=59%		HALLMARK_P53_PATHWAY	193	-0.0948911	-1.50513	0.0727273	0.327963	0.815	3438	tags=31%, list=22%, signal=39%
HALLMARK_FATTY_ACID_METABOLISM	154	0.122014	1.76995	0.0189474	0.0844742	0.407	6720	tags=55%, list=42%, signal=94%		HALLMARK_EPITHELIAL_MESENCHYMAL_TRANSITION	185	-0.0913338	-1.4106	0.117172	0.412475	0.923	3449	tags=31%, list=22%, signal=39%
HALLMARK_PI3K_AKT_MTOR_SIGNALING	103	0.136968	1.65459	0.0261044	0.12596	0.6	4914	tags=45%, list=31%, signal=64%		HALLMARK_NOTCH_SIGNALING	30	-0.207798	-1.38124	0.113537	0.395557	0.94	6215	tags=60%, list=39%, signal=99%
HALLMARK_APOPTOSIS	157	0.111007	1.64894	0.0273109	0.113659	0.609	6123	tags=50%, list=39%, signal=80%		HALLMARK_MITOTIC_SPINDLE	192	-0.0855637	-1.36467	0.13125	0.371643	0.954	2785	tags=26%, list=18%, signal=31%
HALLMARK_INTERFERON_GAMMA_RESPONSE	184	0.0887672	1.42969	0.0841683	0.274559	0.931	13148	tags=92%, list=83%, signal=536%		HALLMARK_DNA_REPAIR	139	-0.0895986	-1.26246	0.177551	0.494007	0.991	5883	tags=46%, list=37%, signal=73%
HALLMARK_MYC_TARGETS_V2	57	0.152312	1.38464	0.128968	0.295565	0.959	9815	tags=77%, list=62%, signal=202%		HALLMARK_INTERFERON_ALPHA_RESPONSE	86	-0.11453	-1.25419	0.201613	0.459577	0.992	9793	tags=73%, list=62%, signal=191%
HALLMARK_COMPLEMENT	173	0.0877221	1.33221	0.123016	0.330132	0.983	6128	tags=47%, list=39%, signal=76%		HALLMARK_G2M_CHECKPOINT	189	-0.0761071	-1.21755	0.220077	0.474201	0.998	4338	tags=35%, list=27%, signal=48%
HALLMARK_CHOLESTEROL_HOMEOSTASIS	70	0.132847	1.30017	0.153846	0.341236	0.989	2654	tags=30%, list=17%, signal=36%		HALLMARK_KRAS_SIGNALING_DN	176	-0.0784027	-1.21747	0.222904	0.434758	0.998	5159	tags=40%, list=33%, signal=59%
HALLMARK_ANDROGEN_RESPONSE	98	0.111155	1.2796	0.178499	0.3397	0.991	5680	tags=47%, list=36%, signal=73%		HALLMARK_E2F_TARGETS	196	-0.0732185	-1.20688	0.229508	0.418868	0.998	7578	tags=55%, list=48%, signal=104%
HALLMARK_HEME_METABOLISM	182	0.0830799	1.27736	0.184158	0.318563	0.991	6961	tags=52%, list=44%, signal=92%		HALLMARK_ALLOGRAFT_REJECTION	190	-0.0665834	-1.04117	0.384146	0.666366	1	4208	tags=33%, list=27%, signal=45%
HALLMARK_HYPOXIA	191	0.0736004	1.18625	0.245545	0.41676	0.996	10947	tags=76%, list=69%, signal=245%		HALLMARK_IL2_STAT5_SIGNALING	193	-0.0547304	-0.877031	0.614068	0.963926	1	12677	tags=85%, list=80%, signal=424%
HALLMARK_UV_RESPONSE_UP	148	0.0802296	1.16385	0.262626	0.422191	0.998	2698	tags=25%, list=17%, signal=30%		HALLMARK_KRAS_SIGNALING_UP	190	-0.0548778	-0.86943	0.610338	0.919346	1	11472	tags=78%, list=72%, signal=280%
HALLMARK_HEDGEHOG_SIGNALING	35	0.155986	1.12302	0.30297	0.452788	0.999	8389	tags=69%, list=53%, signal=146%		HALLMARK_INFLAMMATORY_RESPONSE	188	-0.0472561	-0.763539	0.741935	1	1	14248	tags=95%, list=90%, signal=937%
HALLMARK_SPERMATOGENESIS	116	0.0829763	1.06013	0.375	0.526516	1	12613	tags=88%, list=80%, signal=430%		HALLMARK_REACTIVE_OXIGEN_SPECIES_PATHWAY	47	-0.0912315	-0.761825	0.78119	1	1	3276	tags=30%, list=21%, signal=37%
HALLMARK_PEROXISOME	99	0.0876956	1.02223	0.40202	0.559891	1	3416	tags=30%, list=22%, signal=38%		HALLMARK_IL6_JAK_STAT3_SIGNALING	81	-0.0693065	-0.74114	0.825243	0.998337	1	3404	tags=28%, list=22%, signal=36%
HALLMARK_UV_RESPONSE_DN	141	0.0703862	0.985247	0.453008	0.593684	1	2038	tags=20%, list=13%, signal=23%		HALLMARK_XENOBIOTIC_METABOLISM	191	-0.0446846	-0.711433	0.828685	0.995926	1	8335	tags=57%, list=53%, signal=119%
HALLMARK_ADIPOGENESIS	190	0.0611412	0.980264	0.466151	0.573281	1	2625	tags=23%, list=17%, signal=27%		HALLMARK_PANCREAS_BETA_CELLS	36	-0.0974333	-0.701957	0.84252	0.962128	1	4178	tags=36%, list=26%, signal=49%
HALLMARK_ESTROGEN_RESPONSE_EARLY	189	0.058671	0.914227	0.574669	0.651944	1	3185	tags=26%, list=20%, signal=32%		HALLMARK_COAGULATION	123	-0.0532439	-0.683951	0.867562	0.941875	1	11261	tags=76%, list=71%, signal=263%
HALLMARK_ESTROGEN_RESPONSE_LATE	189	0.0574114	0.910804	0.540117	0.628369	1	2116	tags=19%, list=13%, signal=22%		HALLMARK_APICAL_SURFACE	43	-0.0861106	-0.670743	0.855372	0.917904	1	11525	tags=81%, list=73%, signal=299%
HALLMARK_TNFA_SIGNALING_VIA_NFKB	190	0.0540391	0.890863	0.568932	0.632931	1	4902	tags=36%, list=31%, signal=52%		HALLMARK_ANGIOGENESIS	36	-0.077782	-0.562822	0.966135	0.966814	1	8885	tags=64%, list=56%, signal=145%
HALLMARK_GLYCOLYSIS	193	0.0497877	0.797675	0.711462	0.748387	1	10538	tags=72%, list=67%, signal=211%
HALLMARK_BILE_ACID_METABOLISM	107	0.0441662	0.54025	0.982524	0.978531	1	6553	tags=46%, list=41%, signal=78%

## Sheet: Suppl Table 5
Supplementary Table 5. mTORC1 signaling gene list.
GENE SYMBOL	GENE_TITLE	RANK IN GENE LIST	RANK METRIC SCORE	RUNNING ES	CORE ENRICHMENT
SLA	Src-like-adaptor	7	5.07457	0.00462831	Yes
BCAT1	branched chain aminotransferase 1, cytosolic	27	3.94882	0.00848892	Yes
HPRT1	hypoxanthine phosphoribosyltransferase 1 (Lesch-Nyhan syndrome)	68	3.02011	0.011006	Yes
HSPA5	heat shock 70kDa protein 5 (glucose-regulated protein, 78kDa)	74	2.96202	0.0157623	Yes
GMPS	guanine monphosphate synthetase	81	2.89803	0.0204546	Yes
PIK3R3	phosphoinositide-3-kinase, regulatory subunit 3 (p55, gamma)	126	2.45536	0.0227158	Yes
HMGCR	3-hydroxy-3-methylglutaryl-Coenzyme A reductase	145	2.3444	0.0266404	Yes
HSPD1	heat shock 60kDa protein 1 (chaperonin)	172	2.22354	0.0300532	Yes
PGK1	phosphoglycerate kinase 1	189	2.15984	0.0341057	Yes
PSMC2	proteasome (prosome, macropain) 26S subunit, ATPase, 2	196	2.13023	0.038798	Yes
SLC2A1	solute carrier family 2 (facilitated glucose transporter), member 1	247	1.94047	0.0406754	Yes
USO1	vesicle transport factor	268	1.88685	0.044472	Yes
LDHA	lactate dehydrogenase A	411	1.61781	0.0404636	Yes
ATP2A2	ATPase, Ca++ transporting, cardiac muscle, slow twitch 2	412	1.61604	0.0455398	Yes
ME1	malic enzyme 1, NADP(+)-dependent, cytosolic	419	1.60424	0.0502321	Yes
CANX	calnexin	455	1.54661	0.0530691	Yes
DDIT4	DNA-damage-inducible transcript 4	470	1.53151	0.0572496	Yes
HSP90B1	heat shock protein 90kDa beta (Grp94), member 1	471	1.53088	0.0623257	Yes
ASNS	asparagine synthetase	487	1.50554	0.0664422	Yes
PDK1	pyruvate dehydrogenase kinase, isozyme 1	636	1.33522	0.06205	Yes
SSR1	signal sequence receptor, alpha (translocon-associated protein alpha)	645	1.32754	0.0666143	Yes
HMGCS1	3-hydroxy-3-methylglutaryl-Coenzyme A synthase 1 (soluble)	651	1.32338	0.0713706	Yes
PNO1	partner of NOB1 homolog	730	1.24948	0.0714567	Yes
IFRD1	interferon-related developmental regulator 1	745	1.24253	0.0756372	Yes
NMT1	N-myristoyltransferase 1	794	1.20371	0.0776425	Yes
IDI1	isopentenyl-diphosphate delta isomerase 1	857	1.16025	0.0787521	Yes
HSPA4	heat shock 70kDa protein 4	900	1.1362	0.0811413	Yes
HSPA9	heat shock protein family A (Hsp70) member 9	908	1.1313	0.0857696	Yes
TFRC	transferrin receptor (p90, CD71)	941	1.10881	0.0887985	Yes
GOT1	glutamic-oxaloacetic transaminase 1, soluble (aspartate aminotransferase 1)	947	1.10321	0.0935548	Yes
DHFR	dihydrofolate reductase	990	1.07204	0.095944	Yes
ACTR2	ARP2 actin-related protein 2 homolog (yeast)	992	1.07172	0.100956	Yes
ENO1	enolase 1, (alpha)	1092	1.01753	0.0996987	Yes
EEF1E1	eukaryotic translation elongation factor 1 epsilon 1	1178	0.978793	0.0993369	Yes
CYP51A1	cytochrome P450, family 51, subfamily A, polypeptide 1	1203	0.967042	0.102878	Yes
CDKN1A	cyclin-dependent kinase inhibitor 1A (p21, Cip1)	1216	0.960049	0.107186	Yes
PSMD14	proteasome (prosome, macropain) 26S subunit, non-ATPase, 14	1224	0.95747	0.111814	Yes
TM7SF2	transmembrane 7 superfamily member 2	1369	0.88958	0.107678	Yes
IDH1	isocitrate dehydrogenase 1 (NADP+), soluble	1391	0.883602	0.111411	Yes
SRD5A1	steroid-5-alpha-reductase, alpha polypeptide 1 (3-oxo-5 alpha-steroid delta 4-dehydrogenase alpha 1)	1407	0.878105	0.115527	Yes
UCHL5	ubiquitin carboxyl-terminal hydrolase L5	1410	0.875922	0.120475	Yes
MAP2K3	mitogen-activated protein kinase kinase 3	1411	0.874471	0.125552	Yes
MLLT11	myeloid/lymphoid or mixed-lineage leukemia (trithorax homolog, Drosophila); translocated to, 11	1419	0.872816	0.13018	Yes
PSMD12	proteasome (prosome, macropain) 26S subunit, non-ATPase, 12	1421	0.871787	0.135192	Yes
STIP1	stress-induced-phosphoprotein 1 (Hsp70/Hsp90-organizing protein)	1484	0.848215	0.136302	Yes
UBE2D3	ubiquitin-conjugating enzyme E2D 3 (UBC4/5 homolog, yeast)	1511	0.833394	0.139715	Yes
PFKL	phosphofructokinase, liver	1534	0.825758	0.143383	Yes
COPS5	COP9 constitutive photomorphogenic homolog subunit 5 (Arabidopsis)	1637	0.790011	0.141934	Yes
PPIA	peptidylprolyl isomerase A (cyclophilin A)	1704	0.767653	0.142788	Yes
CALR	calreticulin	1739	0.75816	0.145689	Yes
SLC2A3	solute carrier family 2 (facilitated glucose transporter), member 3	1818	0.739432	0.145775	Yes
M6PR	mannose-6-phosphate receptor (cation dependent)	1823	0.737887	0.150595	Yes
ELOVL6	ELOVL family member 6, elongation of long chain fatty acids (FEN1/Elo2, SUR4/Elo3-like, yeast)	1836	0.734194	0.154903	Yes
TPI1	triosephosphate isomerase 1	1841	0.732068	0.159724	Yes
BHLHE40	basic helix-loop-helix family member e40	1913	0.712947	0.160257	Yes
IMMT	inner membrane protein, mitochondrial (mitofilin)	1919	0.711252	0.165014	Yes
EDEM1	ER degradation enhancer, mannosidase alpha-like 1	1936	0.706151	0.169066	Yes
ACSL3	acyl-CoA synthetase long-chain family member 3	1954	0.70151	0.173055	Yes
SLC1A4	solute carrier family 1 (glutamate/neutral amino acid transporter), member 4	1974	0.695835	0.176915	Yes
SORD	sorbitol dehydrogenase	2015	0.684181	0.179433	Yes
ACACA	acetyl-Coenzyme A carboxylase alpha	2095	0.662986	0.179455	Yes
RAB1A	RAB1A, member RAS oncogene family	2105	0.660594	0.183955	Yes
CCNG1	cyclin G1	2133	0.654129	0.187304	Yes
SQLE	squalene epoxidase	2150	0.650874	0.191356	Yes
LTA4H	leukotriene A4 hydrolase	2201	0.640437	0.193234	Yes
NAMPT	nicotinamide phosphoribosyltransferase	2203	0.640248	0.198246	Yes
YKT6	YKT6 v-SNARE homolog (S. cerevisiae)	2208	0.638806	0.203066	Yes
STARD4	START domain containing 4, sterol regulated	2285	0.617446	0.20328	Yes
ETF1	eukaryotic translation termination factor 1	2372	0.599882	0.202854	Yes
RPA1	replication protein A1, 70kDa	2424	0.590822	0.204668	Yes
NUP205	nucleoporin 205kDa	2492	0.57908	0.205458	Yes
RPN1	ribophorin I	2523	0.572174	0.208614	Yes
PSMD13	proteasome (prosome, macropain) 26S subunit, non-ATPase, 13	2709	0.533453	0.201855	Yes
AK4	adenylate kinase 4	2710	0.533444	0.206931	Yes
GTF2H1	general transcription factor IIH, polypeptide 1, 62kDa	2733	0.528395	0.2106	Yes
PSMG1	proteasome assembly chaperone 1	2896	0.504325	0.205312	Yes
GBE1	glucan (1,4-alpha-), branching enzyme 1 (glycogen branching enzyme, Andersen disease, glycogen storage disease type IV)	2952	0.49389	0.20687	Yes
ARPC5L	actin related protein 2/3 complex, subunit 5-like	3046	0.478915	0.205996	Yes
PSMC6	proteasome (prosome, macropain) 26S subunit, ATPase, 6	3089	0.472708	0.208385	Yes
TCEA1	transcription elongation factor A (SII), 1	3132	0.463873	0.210774	Yes
CACYBP	calcyclin binding protein	3223	0.448098	0.210093	No
ATP6V1D	ATPase, H+ transporting, lysosomal 34kDa, V1 subunit D	3398	0.420237	0.204037	No
EPRS	glutamyl-prolyl-tRNA synthetase	3458	0.411571	0.205339	No
GPI	glucose phosphate isomerase	3790	0.381883	0.189239	No
EIF2S2	eukaryotic translation initiation factor 2, subunit 2 beta, 38kDa	3877	0.368869	0.188813	No
PITPNB	phosphatidylinositol transfer protein, beta	3988	0.350452	0.186852	No
TUBG1	tubulin, gamma 1	4171	0.326709	0.180285	No
ACTR3	ARP3 actin-related protein 3 homolog (yeast)	4217	0.322056	0.182482	No
P4HA1	procollagen-proline, 2-oxoglutarate 4-dioxygenase (proline 4-hydroxylase), alpha polypeptide I	4351	0.3069	0.179049	No
ADIPOR2	adiponectin receptor 2	4366	0.303937	0.18323	No
PPA1	pyrophosphatase (inorganic) 1	4409	0.300565	0.185619	No
INSIG1	insulin induced gene 1	4514	0.28719	0.184042	No
SLC1A5	solute carrier family 1 (neutral amino acid transporter), member 5	4841	0.248785	0.168262	No
SQSTM1	sequestosome 1	4901	0.243077	0.169563	No
XBP1	X-box binding protein 1	4939	0.23775	0.172272	No
STC1	stanniocalcin 1	5091	0.220732	0.167688	No
CD9	CD9 molecule	5220	0.207436	0.164576	No
SDF2L1	stromal cell-derived factor 2-like 1	5232	0.205895	0.168948	No
EGLN3	egl nine homolog 3 (C. elegans)	5249	0.204026	0.173001	No
UFM1	ubiquitin-fold modifier 1	5264	0.202261	0.177181	No
HSPE1	heat shock 10kDa protein 1 (chaperonin 10)	5280	0.200715	0.181298	No
CYB5B	cytochrome b5 type B (outer mitochondrial membrane)	5283	0.200536	0.186246	No
PSME3	proteasome (prosome, macropain) activator subunit 3 (PA28 gamma; Ki)	5314	0.197969	0.189403	No
PRDX1	peroxiredoxin 1	5364	0.193487	0.191344	No
TMEM97	transmembrane protein 97	5588	0.174428	0.182154	No
FGL2	fibrinogen-like 2	5739	0.160878	0.177633	No
UNG	uracil-DNA glycosylase	5775	0.157623	0.18047	No
LGMN	legumain	5792	0.156797	0.184523	No
GLA	galactosidase, alpha	5845	0.151184	0.186272	No
PSMA4	proteasome (prosome, macropain) subunit, alpha type, 4	5901	0.146779	0.18783	No
ITGB2	integrin, beta 2 (complement component 3 receptor 3 and 4 subunit)	5961	0.142497	0.189131	No
NUFIP1	nuclear fragile X mental retardation protein interacting protein 1	6027	0.1371	0.190049	No
CDC25A	cell division cycle 25A	6035	0.136418	0.194678	No
TES	testis derived transcript (3 LIM domains)	6240	0.119713	0.186703	No
PSMA3	proteasome (prosome, macropain) subunit, alpha type, 3	6556	0.0922841	0.171627	No
ALDOA	aldolase A, fructose-bisphosphate	6558	0.0922761	0.176639	No
PSPH	phosphoserine phosphatase	7005	0.057747	0.153182	No
NFIL3	nuclear factor, interleukin 3 regulated	7294	0.0378743	0.139833	No
NFKBIB	nuclear factor of kappa light polypeptide gene enhancer in B-cells inhibitor, beta	7373	0.0305068	0.139919	No
MCM4	MCM4 minichromosome maintenance deficient 4 (S. cerevisiae)	7439	0.0255223	0.140837	No
CORO1A	coronin, actin binding protein, 1A	7463	0.0237021	0.144442	No
SLC7A5	solute carrier family 7 (cationic amino acid transporter, y+ system), member 5	7507	0.021296	0.146767	No
ACLY	ATP citrate lyase	7700	0.00861097	0.13956	No
PGM1	phosphoglucomutase 1	7805	0.00241095	0.137982	No
GCLC	glutamate-cysteine ligase, catalytic subunit	7940	-0.00559447	0.134486	No
DAPP1	dual adaptor of phosphotyrosine and 3-phosphoinositides	7975	-0.00736419	0.137387	No
G6PD	glucose-6-phosphate dehydrogenase	8030	-0.0110186	0.139008	No
GSK3B	glycogen synthase kinase 3 beta	8190	-0.0199138	0.133912	No
ABCF2	ATP-binding cassette, sub-family F (GCN20), member 2	8341	-0.0290156	0.129392	No
SLC37A4	solute carrier family 37 (glycerol-6-phosphate transporter), member 4	8366	-0.0303111	0.132933	No
TBK1	TANK-binding kinase 1	8428	-0.0351019	0.134106	No
MTHFD2L	methylenetetrahydrofolate dehydrogenase (NADP+ dependent) 2-like	8544	-0.0425491	0.131825	No
MTHFD2	methylenetetrahydrofolate dehydrogenase (NADP+ dependent) 2, methenyltetrahydrofolate cyclohydrolase	8709	-0.0548263	0.12641	No
GSR	glutathione reductase	8743	-0.0569803	0.129375	No
RIT1	Ras-like without CAAX 1	8869	-0.0669728	0.126454	No
AURKA	aurora kinase A	8965	-0.0728813	0.125452	No
TXNRD1	thioredoxin reductase 1	9050	-0.0790912	0.125154	No
LDLR	low density lipoprotein receptor (familial hypercholesterolemia)	9055	-0.0795218	0.129975	No
RRP9	ribosomal RNA processing 9, small subunit (SSU) processome component, homolog (yeast)	9208	-0.0907473	0.125327	No
PLK1	polo-like kinase 1 (Drosophila)	9270	-0.0957505	0.1265	No
POLR3G	polymerase (RNA) III (DNA directed) polypeptide G (32kD)	9605	-0.123466	0.110209	No
ATP5G1	ATP synthase, H+ transporting, mitochondrial F0 complex, subunit C1 (subunit 9)	9621	-0.124305	0.114325	No
CTH	cystathionase (cystathionine gamma-lyase)	9645	-0.126041	0.11793	No
DHCR24	24-dehydrocholesterol reductase	9684	-0.128986	0.120575	No
ADD3	adducin 3 (gamma)	9795	-0.136427	0.118614	No
SYTL2	synaptotagmin-like 2	10010	-0.152262	0.109999	No
DHCR7	7-dehydrocholesterol reductase	10119	-0.160849	0.108166	No
TUBA4A	tubulin alpha 4a	10248	-0.172586	0.105053	No
CFP	complement factor properdin	10364	-0.1832	0.102772	No
WARS	tryptophanyl-tRNA synthetase	10498	-0.194929	0.0993395	No
SHMT2	serine hydroxymethyltransferase 2 (mitochondrial)	10508	-0.19546	0.10384	No
PPP1R15A	protein phosphatase 1, regulatory (inhibitor) subunit 15A	10530	-0.197973	0.107573	No
FAM129A	family with sequence similarity 129 member A	10556	-0.200154	0.111049	No
TOMM40	translocase of outer mitochondrial membrane 40 homolog (yeast)	10707	-0.214729	0.106529	No
GGA2	golgi associated, gamma adaptin ear containing, ARF binding protein 2	10798	-0.223134	0.105847	No
VLDLR	very low density lipoprotein receptor	10801	-0.223258	0.110796	No
CTSC	cathepsin C	11023	-0.247605	0.101733	No
FADS1	fatty acid desaturase 1	11126	-0.25975	0.100284	No
MCM2	MCM2 minichromosome maintenance deficient 2, mitotin (S. cerevisiae)	11180	-0.266181	0.101969	No
SERPINH1	serpin peptidase inhibitor, clade H (heat shock protein 47), member 1, (collagen binding protein 1)	11395	-0.28971	0.0933547	No
EBP	emopamil binding protein (sterol isomerase)	11615	-0.316246	0.0844202	No
SEC11A	SEC11 homolog A, signal peptidase complex subunit	11730	-0.329127	0.0822032	No
HK2	hexokinase 2	12062	-0.372184	0.0661035	No
BTG2	BTG family, member 2	12142	-0.384034	0.0661255	No
GAPDH	glyceraldehyde-3-phosphate dehydrogenase	12581	-0.42993	0.0431804	No
SERP1	stress associated endoplasmic reticulum protein 1	12601	-0.433779	0.0470411	No
GLRX	glutaredoxin (thioltransferase)	12897	-0.484547	0.0332444	No
PNP	purine nucleoside phosphorylase	12957	-0.49486	0.034546	No
RDH11	retinol dehydrogenase 11 (all-trans/9-cis/11-cis)	13002	-0.504545	0.0368073	No
PDAP1	PDGFA associated protein 1	13040	-0.511296	0.0395163	No
BUB1	BUB1 budding uninhibited by benzimidazoles 1 homolog (yeast)	13299	-0.56345	0.0280868	No
PSMC4	proteasome (prosome, macropain) 26S subunit, ATPase, 4	13558	-0.61905	0.0166573	No
QDPR	quinoid dihydropteridine reductase	13636	-0.637649	0.0168073	No
IFI30	interferon, gamma-inducible protein 30	13659	-0.642611	0.020476	No
PSAT1	phosphoserine aminotransferase 1	13715	-0.653301	0.0220335	No
ELOVL5	ELOVL family member 5, elongation of long chain fatty acids (FEN1/Elo2, SUR4/Elo3-like, yeast)	13722	-0.654868	0.0267258	No
FKBP2	FK506 binding protein 2, 13kDa	13880	-0.703978	0.0217578	No
PSMB5	proteasome (prosome, macropain) subunit, beta type, 5	13920	-0.715703	0.0243389	No
PLOD2	procollagen-lysine, 2-oxoglutarate 5-dioxygenase 2	13931	-0.71836	0.0287752	No
RRM2	ribonucleotide reductase M2 polypeptide	13964	-0.728463	0.0318042	No
HMBS	hydroxymethylbilane synthase	14027	-0.746402	0.0329138	No
FADS2	fatty acid desaturase 2	14230	-0.811793	0.0250669	No
NFYC	nuclear transcription factor Y, gamma	14496	-0.932329	0.0131896	No
SKAP2	src kinase associated phosphoprotein 2	14661	-1.00678	0.00777377	No
SLC7A11	solute carrier family 7, (cationic amino acid transporter, y+ system) member 11	14748	-1.04469	0.00734802	No
FDXR	ferredoxin reductase	14872	-1.11866	0.00455519	No
DDX39A	DExD-box helicase 39A	14894	-1.13175	0.00828784	No
PHGDH	phosphoglycerate dehydrogenase	14915	-1.14297	0.0120845	No
DDIT3	DNA-damage-inducible transcript 3	14968	-1.18904	0.0138339	No
CCNF	cyclin F	15075	-1.25687	0.0121286	No
TRIB3	tribbles homolog 3 (Drosophila)	15233	-1.40647	0.00716064	No
NUPR1	nuclear protein 1, transcriptional regulator	15339	-1.53878	0.00551936	No
CXCR4	chemokine (C-X-C motif) receptor 4	15409	-1.63585	0.0061812	No
SLC9A3R1	solute carrier family 9 (sodium/hydrogen exchanger), member 3 regulator 1	15587	-2.00352	-6.63115e-05	No
IGFBP5	insulin-like growth factor binding protein 5	15708	-2.6336	-0.00266722	No
SCD	stearoyl-CoA desaturase (delta-9-desaturase)	15734	-2.81133	0.000809534	No
SLC6A6	solute carrier family 6 (neurotransmitter transporter, taurine), member 6	15802	-3.75615	0.00159932	No

## Sheet: Suppl Table 6
Supplementary Table 6. Shank3, Rhes, TSC1, and TSC2 interactome list
HGNC symbol	Name	Entrez	Mouse Symbol	Mouse Entrez	SHANK3	RASD2	TSC1	TSC2
ACTN2	actinin alpha 2	88	Actn2	11472	Y	Y	Y	Y
DCTN2	dynactin subunit 2	10540	Dctn2	69654	Y	Y	Y	N
PRDX1	peroxiredoxin 1	5052	Prdx1	18477	Y	Y	N	N
NCAM1	neural cell adhesion molecule 1	4684	Ncam1	17967	Y	Y	N	N
ENO2	enolase 2	2026	Eno2	13807	Y	Y	N	N
SUCLA2	succinate-CoA ligase ADP-forming beta subunit	8803	Sucla2	20916	Y	Y	N	N
TCP1	t-complex 1	6950	Tcp1	21454	Y	Y	N	N
FSCN1	fascin actin-bundling protein 1	6624	Fscn1	14086	Y	Y	N	N
RAC1	ras-related C3 botulinum toxin substrate 1 (rho family, small GTP binding protein Rac1)	5879	Rac1	19353	Y	Y	N	N
PRKAR2B	protein kinase cAMP-dependent type II regulatory subunit beta	5577	Prkar2b	19088	Y	Y	N	N
SYNPO	synaptopodin	11346	Synpo	104027	Y	Y	N	N
RAB3C	RAB3C, member RAS oncogene family	115827	Rab3c	67295	Y	Y	N	N
GNAZ	G protein subunit alpha z	2781	Gnaz	14687	Y	Y	N	N
CTNND2	catenin delta 2	1501	Ctnnd2	18163	Y	Y	N	N
DLGAP3	DLG associated protein 3	58512	Dlgap3	242667	Y	Y	N	N
CTBP1	C-terminal binding protein 1	1487	Ctbp1	13016	Y	Y	N	N
HNRNPA0	heterogeneous nuclear ribonucleoprotein A0	10949	Hnrnpa0	77134	Y	Y	N	N
SHANK3	SH3 and multiple ankyrin repeat domains 3	85358	Shank3	58234	Y	Y	N	N
ANK3	ankyrin 3	288	Ank3	11735	Y	Y	N	N
PDE2A	phosphodiesterase 2A	5138	Pde2a	207728	Y	Y	N	N
PFKL	phosphofructokinase, liver type	5211	Pfkl	18641	Y	Y	N	N
CNTN1	contactin 1	1272	Cntn1	12805	Y	Y	N	N
KIF5C	kinesin family member 5C	3800	Kif5c	16574	Y	Y	N	N
ACAT1	acetyl-CoA acetyltransferase 1	38	Acat1	110446	Y	Y	N	N
WASF1	WAS protein family member 1	8936	Wasf1	83767	Y	Y	N	N
RGS7	regulator of G-protein signaling 7	6000	Rgs7	24012	Y	Y	N	N
AP2M1	adaptor related protein complex 2 mu 1 subunit	1173	Ap2m1	11773	Y	Y	N	N
SV2A	synaptic vesicle glycoprotein 2A	9900	Sv2a	64051	Y	Y	N	N
HNRNPA1	heterogeneous nuclear ribonucleoprotein A1	3178	Hnrnpa1	15382	Y	Y	N	N
AP3B2	adaptor related protein complex 3 beta 2 subunit	8120	Ap3b2	11775	Y	Y	N	N
SV2B	synaptic vesicle glycoprotein 2B	9899	Sv2b	64176	Y	Y	N	N
AHCYL1	adenosylhomocysteinase like 1	10768	Ahcyl1	229709	Y	Y	N	N
SYNGAP1	synaptic Ras GTPase activating protein 1	8831	Syngap1	240057	Y	Y	N	N
SFXN3	sideroflexin 3	81855	Sfxn3	94280	Y	Y	N	N
CALCOCO1	calcium binding and coiled-coil domain 1	57658	Calcoco1	67488	Y	Y	N	N
ALDOA	aldolase, fructose-bisphosphate A	226	Aldoa	11674	Y	Y	N	N
PIP5K1C	phosphatidylinositol-4-phosphate 5-kinase type 1 gamma	23396	Pip5k1c	18717	Y	Y	N	N
ADGRL1	adhesion G protein-coupled receptor L1	22859	Adgrl1	330814	Y	Y	N	N
SLC25A22	solute carrier family 25 member 22	79751	Slc25a22	68267	Y	Y	N	N
NEFL	neurofilament light	4747	Nefl	18039	Y	Y	N	N
IQSEC2	IQ motif and Sec7 domain 2	23096	Iqsec2	245666	Y	Y	N	N
ADD1	adducin 1	118	Add1	11518	Y	Y	N	N
HSPA4	heat shock protein family A (Hsp70) member 4	3308	Hspa4	15525	Y	Y	N	N
AKAP5	A-kinase anchoring protein 5	9495	Akap5	238276	Y	Y	N	N
YWHAH	tyrosine 3-monooxygenase/tryptophan 5-monooxygenase activation protein eta	7533	Ywhah	22629	Y	Y	N	N
HNRNPA2B1	heterogeneous nuclear ribonucleoprotein A2/B1	3181	Hnrnpa2b1	53379	Y	Y	N	N
SEPT11	septin 11	55752	Sept11	52398	Y	Y	N	N
HNRNPD	heterogeneous nuclear ribonucleoprotein D	3184	Hnrnpd	11991	Y	Y	N	N
TRIM9	tripartite motif containing 9	114088	Trim9	94090	Y	Y	N	N
NOP56	NOP56 ribonucleoprotein	10528	Nop56	67134	Y	Y	N	N
ATP1A1	ATPase Na+/K+ transporting subunit alpha 1	476	Atp1a1	11928	Y	Y	N	N
SYP	synaptophysin	6855	Syp	20977	Y	Y	N	N
HNRNPU	heterogeneous nuclear ribonucleoprotein U	3192	Hnrnpu	51810	Y	Y	N	N
EXOG	exo/endonuclease G	9941	Exog	208194	Y	Y	N	N
PDHB	pyruvate dehydrogenase (lipoamide) beta	5162	Pdhb	68263	Y	Y	N	N
VDAC1	voltage dependent anion channel 1	7416	Vdac1	22333	Y	Y	N	N
DLGAP2	DLG associated protein 2	9228	Dlgap2	244310	Y	Y	N	N
GRIN1	glutamate ionotropic receptor NMDA type subunit 1	2902	Grin1	14810	Y	Y	N	N
DDX17	DEAD-box helicase 17	10521	Ddx17	67040	Y	Y	N	N
HNRNPC	heterogeneous nuclear ribonucleoprotein C (C1/C2)	3183	Hnrnpc	15381	Y	Y	N	N
CAMKV	CaM kinase like vesicle associated	79012	Camkv	235604	Y	Y	N	N
SRPK2	SRSF protein kinase 2	6733	Srpk2	20817	Y	Y	N	N
RPL3	ribosomal protein L3	6122	Rpl3	27367	Y	Y	N	N
ELAVL1	ELAV like RNA binding protein 1	1994	Elavl1	15568	Y	Y	N	N
RPL14	ribosomal protein L14	9045	Rpl14	67115	Y	Y	N	N
DNAH8	dynein axonemal heavy chain 8	1769	Dnah8	13417	Y	Y	N	N
TECR	trans-2,3-enoyl-CoA reductase	9524	Tecr	106529	Y	Y	N	N
LGI1	leucine rich glioma inactivated 1	9211	Lgi1	56839	Y	Y	N	N
HSPA4L	heat shock protein family A (Hsp70) member 4 like	22824	Hspa4l	18415	Y	Y	N	N
CLTA	clathrin light chain A	1211	Clta	12757	Y	Y	N	N
KHDRBS1	KH RNA binding domain containing, signal transduction associated 1	10657	Khdrbs1	20218	Y	Y	N	N
PPP1R9B	protein phosphatase 1 regulatory subunit 9B	84687	Ppp1r9b	217124	Y	Y	N	N
ANKRD35	ankyrin repeat domain 35	148741	Ankrd35	213121	Y	N	Y	Y
PHLDB1	pleckstrin homology like domain family B member 1	23187	Phldb1	102693	Y	N	Y	Y
PICK1	protein interacting with PRKCA 1	9463	Pick1	18693	Y	N	Y	Y
ABI1	abl interactor 1	10006	Abi1	11308	Y	N	Y	N
ACTN1	actinin alpha 1	87	Actn1	109711	Y	N	Y	N
ATN1	atrophin 1	1822	Atn1	13498	Y	N	Y	N
HECW1	HECT, C2 and WW domain containing E3 ubiquitin protein ligase 1	23072	Hecw1	94253	Y	N	Y	N
HGS	hepatocyte growth factor-regulated tyrosine kinase substrate	9146	Hgs	15239	Y	N	Y	N
HOMER3	homer scaffolding protein 3	9454	Homer3	26558	Y	N	Y	N
ICA1	islet cell autoantigen 1	3382	Ica1	15893	Y	N	Y	N
LZTS2	leucine zipper tumor suppressor 2	84445	Lzts2	226154	Y	N	Y	N
MBIP	MAP3K12 binding inhibitory protein 1	51562	Mbip	217588	Y	N	Y	N
MBP	myelin basic protein	4155	Mbp	17196	Y	N	Y	N
NRBF2	nuclear receptor binding factor 2	29982	Nrbf2	641340	Y	N	Y	N
RUNDC3A	RUN domain containing 3A	10900	Rundc3a	51799	Y	N	Y	N
SHANK1	SH3 and multiple ankyrin repeat domains 1	50944	Shank1	243961	Y	N	Y	N
SORBS3	sorbin and SH3 domain containing 3	10174	Sorbs3	20410	Y	N	Y	N
SPAG5	sperm associated antigen 5	10615	Spag5	54141	Y	N	Y	N
TFIP11	tuftelin interacting protein 11	24144	Tfip11	54723	Y	N	Y	N
VIM	vimentin	7431	Vim	22352	Y	N	Y	N
EEF1A1	eukaryotic translation elongation factor 1 alpha 1	1915	Eef1a1	13627	Y	N	N	Y
GAPDH	glyceraldehyde-3-phosphate dehydrogenase	2597	Gapdh	14433	Y	N	N	Y
HNRNPK	heterogeneous nuclear ribonucleoprotein K	3190	Hnrnpk	15387	Y	N	N	N
SH3GL2	SH3 domain containing GRB2 like 2, endophilin A1	6456	Sh3gl2	20404	Y	N	N	N
ARPC2	actin related protein 2/3 complex subunit 2	10109	Arpc2	76709	Y	N	N	N
ARPC5L	actin related protein 2/3 complex subunit 5 like	81873	Arpc5l	74192	Y	N	N	N
CCT3	chaperonin containing TCP1 subunit 3	7203	Cct3	12462	Y	N	N	N
FLNA	filamin A	2316	Flna	192176	Y	N	N	N
SIRT2	sirtuin 2	22933	Sirt2	64383	Y	N	N	N
CAMK2B	calcium/calmodulin dependent protein kinase II beta	816	Camk2b	12323	Y	N	N	N
BAIAP2	BAI1 associated protein 2	10458	Baiap2	108100	Y	N	N	N
FKBP8	FK506 binding protein 8	23770	Fkbp8	14232	Y	N	N	N
DNAJA3	DnaJ heat shock protein family (Hsp40) member A3	9093	Dnaja3	83945	Y	N	N	N
ARHGAP44	Rho GTPase activating protein 44	9912	Arhgap44	216831	Y	N	N	N
ABI2	abl interactor 2	10152	Abi2	329165	Y	N	N	N
APP	amyloid beta precursor protein	351	App	11820	Y	N	N	N
ARHGEF7	Rho guanine nucleotide exchange factor 7	8874	Arhgef7	54126	Y	N	N	N
C1QBP	complement C1q binding protein	708	C1qbp	12261	Y	N	N	N
N4BP3	NEDD4 binding protein 3	23138	N4bp3	212706	Y	N	N	N
PTGS2	prostaglandin-endoperoxide synthase 2	5743	Ptgs2	19225	Y	N	N	N
CA10	carbonic anhydrase 10	56934	Car10	72605	Y	N	N	N
CENPJ	centromere protein J	55835	Cenpj	219103	Y	N	N	N
CEP72	centrosomal protein 72	55722	Cep72	74470	Y	N	N	N
CLU	clusterin	1191	Clu	12759	Y	N	N	N
COPS6	COP9 signalosome subunit 6	10980	Cops6	26893	Y	N	N	N
COQ5	coenzyme Q5, methyltransferase	84274	Coq5	52064	Y	N	N	N
CRELD1	cysteine rich with EGF like domains 1	78987	Creld1	171508	Y	N	N	N
CSNK1D	casein kinase 1 delta	1453	Csnk1d	104318	Y	N	N	N
CTTN	cortactin	2017	Cttn	13043	Y	N	N	N
CYP51A1	cytochrome P450 family 51 subfamily A member 1	1595	Cyp51	13121	Y	N	N	N
KIAA0232	KIAA0232	9778	D5Ertd579e	320661	Y	N	N	N
DBNL	drebrin like	28988	Dbnl	13169	Y	N	N	N
DDB1	damage specific DNA binding protein 1	1642	Ddb1	13194	Y	N	N	N
DLGAP1	DLG associated protein 1	9229	Dlgap1	224997	Y	N	N	N
DLGAP4	DLG associated protein 4	22839	Dlgap4	228836	Y	N	N	N
DNM2	dynamin 2	1785	Dnm2	13430	Y	N	N	N
EFEMP1	EGF containing fibulin like extracellular matrix protein 1	2202	Efemp1	216616	Y	N	N	N
EFEMP2	EGF containing fibulin like extracellular matrix protein 2	30008	Efemp2	58859	Y	N	N	N
EID1	EP300 interacting inhibitor of differentiation 1	23741	Eid1	58521	Y	N	N	N
ERI3	ERI1 exoribonuclease family member 3	79033	Eri3	140546	Y	N	N	N
FAM13A	family with sequence similarity 13 member A	10144	Fam13a	58909	Y	N	N	N
FAM92A	family with sequence similarity 92 member A	137392	Fam92a	68099	Y	N	N	N
FBXO7	F-box protein 7	25793	Fbxo7	69754	Y	N	N	N
FRS3	fibroblast growth factor receptor substrate 3	10817	Frs3	107971	Y	N	N	N
FRYL	FRY like transcription coactivator	285527	Fryl	72313	Y	N	N	N
LRRC73	leucine rich repeat containing 73	221424	Lrrc73	224813	Y	N	N	N
GOT1	glutamic-oxaloacetic transaminase 1	2805	Got1	14718	Y	N	N	N
GPR162	G protein-coupled receptor 162	27239	Gpr162	14788	Y	N	N	N
GPS1	G protein pathway suppressor 1	2873	Gps1	209318	Y	N	N	N
GRN	granulin precursor	2896	Grn	14824	Y	N	N	N
HAGH	hydroxyacylglutathione hydrolase	3029	Hagh	14651	Y	N	N	N
IGSF9	immunoglobulin superfamily member 9	57549	Igsf9	93842	Y	N	N	N
ITGBL1	integrin subunit beta like 1	9358	Itgbl1	223272	Y	N	N	N
ITSN1	intersectin 1	6453	Itsn1	16443	Y	N	N	N
JAG2	jagged 2	3714	Jag2	16450	Y	N	N	N
KHDRBS3	KH RNA binding domain containing, signal transduction associated 3	10656	Khdrbs3	13992	Y	N	N	N
LINGO1	leucine rich repeat and Ig domain containing 1	84894	Lingo1	235402	Y	N	N	N
LTBP3	latent transforming growth factor beta binding protein 3	4054	Ltbp3	16998	Y	N	N	N
LTBP4	latent transforming growth factor beta binding protein 4	8425	Ltbp4	108075	Y	N	N	N
MBOAT7	membrane bound O-acyltransferase domain containing 7	79143	Mboat7	77582	Y	N	N	N
MCRS1	microspherule protein 1	10445	Mcrs1	51812	Y	N	N	N
MDH2	malate dehydrogenase 2	4191	Mdh2	17448	Y	N	N	N
MEGF10	multiple EGF like domains 10	84466	Megf10	70417	Y	N	N	N
MEGF11	multiple EGF like domains 11	84465	Megf11	214058	Y	N	N	N
MEGF6	multiple EGF like domains 6	1953	Megf6	230971	Y	N	N	N
MYO5B	myosin VB	4645	Myo5b	17919	Y	N	N	N
NLRP3	NLR family pyrin domain containing 3	114548	Nlrp3	216799	Y	N	N	N
NCKIPSD	NCK interacting protein with SH3 domain	51517	Nckipsd	80987	Y	N	N	N
NELL2	neural EGFL like 2	4753	Nell2	54003	Y	N	N	N
NGRN	neugrin, neurite outgrowth associated	51335	Ngrn	83485	Y	N	N	N
NOTCH1	notch 1	4851	Notch1	18128	Y	N	N	N
NOTCH2	notch 2	4853	Notch2	18129	Y	N	N	N
NOTCH3	notch 3	4854	Notch3	18131	Y	N	N	N
NR1D1	nuclear receptor subfamily 1 group D member 1	9572	Nr1d1	217166	Y	N	N	N
PHF12	PHD finger protein 12	57649	Phf12	268448	Y	N	N	N
PLEKHA4	pleckstrin homology domain containing A4	57664	Plekha4	69217	Y	N	N	N
PPHLN1	periphilin 1	51535	Pphln1	223828	Y	N	N	N
PPP1R13L	protein phosphatase 1 regulatory subunit 13 like	10848	Ppp1r13l	333654	Y	N	N	N
PRMT2	protein arginine methyltransferase 2	3275	Prmt2	15468	Y	N	N	N
LZTS3	leucine zipper tumor suppressor family member 3	9762	Lzts3	241638	Y	N	N	N
PSMD4	proteasome 26S subunit, non-ATPase 4	5710	Psmd4	19185	Y	N	N	N
QSOX1	quiescin sulfhydryl oxidase 1	5768	Qsox1	104009	Y	N	N	N
RBM5	RNA binding motif protein 5	10181	Rbm5	83486	Y	N	N	N
MRM3	mitochondrial rRNA methyltransferase 3	55178	Rnmtl1	67390	Y	N	N	N
RTN3	reticulon 3	10313	Rtn3	20168	Y	N	N	N
SCYL3	SCY1 like pseudokinase 3	57147	Scyl3	240880	Y	N	N	N
SETD2	SET domain containing 2	29072	Setd2	235626	Y	N	N	N
SRSF9	serine and arginine rich splicing factor 9	8683	Srsf9	108014	Y	N	N	N
SH3GL3	SH3 domain containing GRB2 like 3, endophilin A3	6457	Sh3gl3	20408	Y	N	N	N
SHARPIN	SHANK associated RH domain interactor	81858	Sharpin	106025	Y	N	N	N
SIPA1	signal-induced proliferation-associated 1	6494	Sipa1	20469	Y	N	N	N
SLC48A1	solute carrier family 48 member 1	55652	Slc48a1	67739	Y	N	N	N
SNRPN	small nuclear ribonucleoprotein polypeptide N	6638	Snrpn	20646	Y	N	N	N
SORBS2	sorbin and SH3 domain containing 2	8470	Sorbs2	234214	Y	N	N	N
STK32C	serine/threonine kinase 32C	282974	Stk32c	57740	Y	N	N	N
SYT5	synaptotagmin 5	6861	Syt5	53420	Y	N	N	N
TCF25	transcription factor 25	22980	Tcf25	66855	Y	N	N	N
TDRD7	tudor domain containing 7	23424	Tdrd7	100121	Y	N	N	N
THRAP3	thyroid hormone receptor associated protein 3	9967	Thrap3	230753	Y	N	N	N
TMEM14C	transmembrane protein 14C	51522	Tmem14c	66154	Y	N	N	N
TNIP2	TNFAIP3 interacting protein 2	79155	Tnip2	231130	Y	N	N	N
TRAF3	TNF receptor associated factor 3	7187	Traf3	22031	Y	N	N	N
TRIM27	tripartite motif containing 27	5987	Trim27	19720	Y	N	N	N
TRIP10	thyroid hormone receptor interactor 10	9322	Trip10	106628	Y	N	N	N
TSG101	tumor susceptibility 101	7251	Tsg101	22088	Y	N	N	N
TUBA1C	tubulin alpha 1c	84790	Tuba1c	22146	Y	N	N	N
UCHL1	ubiquitin C-terminal hydrolase L1	7345	Uchl1	22223	Y	N	N	N
VPS18	VPS18, CORVET/HOPS core subunit	57617	Vps18	228545	Y	N	N	N
WWP1	WW domain containing E3 ubiquitin protein ligase 1	11059	Wwp1	107568	Y	N	N	N
ZCCHC2	zinc finger CCHC-type containing 2	54877	Zcchc2	227449	Y	N	N	N
DPYSL2	dihydropyrimidinase like 2	1808	Dpysl2	12934	Y	N	N	N
TUBA1B	tubulin alpha 1b	10376	Tuba1b	22143	Y	N	N	N
CKMT1B	creatine kinase, mitochondrial 1B	1159	Ckmt1	12716	Y	N	N	N
SLC1A2	solute carrier family 1 member 2	6506	Slc1a2	20511	Y	N	N	N
SLC1A3	solute carrier family 1 member 3	6507	Slc1a3	20512	Y	N	N	N
ACTG1	actin gamma 1	71	Actg1	11465	Y	N	N	N
YWHAZ	tyrosine 3-monooxygenase/tryptophan 5-monooxygenase activation protein zeta	7534	Ywhaz	22631	Y	N	N	N
PPP3CA	protein phosphatase 3 catalytic subunit alpha	5530	Ppp3ca	19055	Y	N	N	N
TUBA1A	tubulin alpha 1a	7846	Tuba1a	22142	Y	N	N	N
NPTN	neuroplastin	27020	Nptn	20320	Y	N	N	N
SPTBN1	spectrin beta, non-erythrocytic 1	6711	Sptbn1	20742	Y	N	N	N
SHANK2	SH3 and multiple ankyrin repeat domains 2	22941	Shank2	210274	Y	N	N	N
TNR	tenascin R	7143	Tnr	21960	Y	N	N	N
UQCRC1	ubiquinol-cytochrome c reductase core protein I	7384	Uqcrc1	22273	Y	N	N	N
IDH3A	isocitrate dehydrogenase 3 (NAD(+)) alpha	3419	Idh3a	67834	Y	N	N	N
HOMER1	homer scaffolding protein 1	9456	Homer1	26556	Y	N	N	N
STX1A	syntaxin 1A	6804	Stx1a	20907	Y	N	N	N
GSTM5	glutathione S-transferase mu 5	2949	Gstm1	14862	Y	N	N	N
HSP90AB1	heat shock protein 90 alpha family class B member 1	3326	Hsp90ab1	15516	Y	N	N	N
CAPZB	capping actin protein of muscle Z-line beta subunit	832	Capzb	12345	Y	N	N	N
RAB2A	RAB2A, member RAS oncogene family	5862	Rab2a	59021	Y	N	N	N
IDH3G	isocitrate dehydrogenase 3 (NAD(+)) gamma	3421	Idh3g	15929	Y	N	N	N
NT5DC3	5'-nucleotidase domain containing 3	51559	Nt5dc3	103466	Y	N	N	N
ME3	malic enzyme 3	10873	Me3	109264	Y	N	N	N
AFG3L2	AFG3 like matrix AAA peptidase subunit 2	10939	Afg3l2	69597	Y	N	N	N
ATAD3C	ATPase family, AAA domain containing 3C	219293	Atad3a	108888	Y	N	N	N
UQCRFS1	ubiquinol-cytochrome c reductase, Rieske iron-sulfur polypeptide 1	7386	Uqcrfs1	66694	Y	N	N	N
HOMER2	homer scaffolding protein 2	9455	Homer2	26557	Y	N	N	N
SUCLG1	succinate-CoA ligase alpha subunit	8802	Suclg1	56451	Y	N	N	N
ABCB5	ATP binding cassette subfamily B member 5	340273	Abcb5	77706	Y	N	N	N
ABCD4	ATP binding cassette subfamily D member 4	5826	Abcd4	19300	Y	N	N	N
ABCF1	ATP binding cassette subfamily F member 1	23	Abcf1	224742	Y	N	N	N
ACSBG1	acyl-CoA synthetase bubblegum family member 1	23205	Acsbg1	94180	Y	N	N	N
ACTN4	actinin alpha 4	81	Actn4	60595	Y	N	N	N
ACTR2	ARP2 actin related protein 2 homolog	10097	Actr2	66713	Y	N	N	N
ACTR3B	ARP3 actin related protein 3 homolog B	57180	Actr3b	242894	Y	N	N	N
AK1	adenylate kinase 1	203	Ak1	11636	Y	N	N	N
AKR1A1	aldo-keto reductase family 1 member A1	10327	Akr1a1	58810	Y	N	N	N
ALB	albumin	213	Alb	11657	Y	N	N	N
ALDH1B1	aldehyde dehydrogenase 1 family member B1	219	Aldh1b1	72535	Y	N	N	N
ANK2	ankyrin 2	287	Ank2	109676	Y	N	N	N
ARF6	ADP ribosylation factor 6	382	Arf6	11845	Y	N	N	N
ARHGAP19	Rho GTPase activating protein 19	84986	Arhgap19	71085	Y	N	N	N
ARPC1A	actin related protein 2/3 complex subunit 1A	10552	Arpc1a	56443	Y	N	N	N
ARPC5	actin related protein 2/3 complex subunit 5	10092	Arpc5	67771	Y	N	N	N
ASPSCR1	ASPSCR1, UBX domain containing tether for SLC2A4	79058	Aspscr1	68938	Y	N	N	N
ATP1B1	ATPase Na+/K+ transporting subunit beta 1	481	Atp1b1	11931	Y	N	N	N
ATP2A1	ATPase sarcoplasmic/endoplasmic reticulum Ca2+ transporting 1	487	Atp2a1	11937	Y	N	N	N
ATP2A2	ATPase sarcoplasmic/endoplasmic reticulum Ca2+ transporting 2	488	Atp2a2	11938	Y	N	N	N
ATP5F1	ATP synthase, H+ transporting, mitochondrial Fo complex subunit B1	515	Atp5f1	11950	Y	N	N	N
ATP6V1G2	ATPase H+ transporting V1 subunit G2	534	Atp6v1g2	66237	Y	N	N	N
BCAN	brevican	63827	Bcan	12032	Y	N	N	N
BDH1	3-hydroxybutyrate dehydrogenase 1	622	Bdh1	71911	Y	N	N	N
CADPS	calcium dependent secretion activator	8618	Cadps	27062	Y	N	N	N
CANX	calnexin	821	Canx	12330	Y	N	N	N
CBR1	carbonyl reductase 1	873	Cbr1	12408	Y	N	N	N
CCR5	C-C motif chemokine receptor 5 (gene/pseudogene)	1234	Ccr5	12774	Y	N	N	N
CCT7	chaperonin containing TCP1 subunit 7	10574	Cct7	12468	Y	N	N	N
CCT8	chaperonin containing TCP1 subunit 8	10694	Cct8	12469	Y	N	N	N
CDC42	cell division cycle 42	998	Cdc42	12540	Y	N	N	N
CDIPT	CDP-diacylglycerol--inositol 3-phosphatidyltransferase	10423	Cdipt	52858	Y	N	N	N
CENPL	centromere protein L	91687	Cenpl	70454	Y	N	N	N
CNRIP1	cannabinoid receptor interacting protein 1	25927	Cnrip1	380686	Y	N	N	N
COPB1	coatomer protein complex subunit beta 1	1315	Copb1	70349	Y	N	N	N
CPNE4	copine 4	131034	Cpne4	74020	Y	N	N	N
CRB1	crumbs 1, cell polarity complex component	23418	Crb1	170788	Y	N	N	N
CRMP1	collapsin response mediator protein 1	1400	Crmp1	12933	Y	N	N	N
CTSD	cathepsin D	1509	Ctsd	13033	Y	N	N	N
CYB5R3	cytochrome b5 reductase 3	1727	Cyb5r3	109754	Y	N	N	N
CYFIP2	cytoplasmic FMR1 interacting protein 2	26999	Cyfip2	76884	Y	N	N	N
CYTIP	cytohesin 1 interacting protein	9595	Cytip	227929	Y	N	N	N
DDX3Y	DEAD-box helicase 3, Y-linked	8653	Ddx3y	26900	Y	N	N	N
DNAJA2	DnaJ heat shock protein family (Hsp40) member A2	10294	Dnaja2	56445	Y	N	N	N
DNAJC6	DnaJ heat shock protein family (Hsp40) member C6	9829	Dnajc6	72685	Y	N	N	N
DSTN	destrin, actin depolymerizing factor	11034	Dstn	56431	Y	N	N	N
DUSP3	dual specificity phosphatase 3	1845	Dusp3	72349	Y	N	N	N
EEF1A2	eukaryotic translation elongation factor 1 alpha 2	1917	Eef1a2	13628	Y	N	N	N
EFHD2	EF-hand domain family member D2	79180	Efhd2	27984	Y	N	N	N
EIF4A2	eukaryotic translation initiation factor 4A2	1974	Eif4a2	13682	Y	N	N	N
EZR	ezrin	7430	Ezr	22350	Y	N	N	N
FCGBP	Fc fragment of IgG binding protein	8857	Fcgbp	215384	Y	N	N	N
FGF12	fibroblast growth factor 12	2257	Fgf12	14167	Y	N	N	N
FIGNL1	fidgetin like 1	63979	Fignl1	60530	Y	N	N	N
FLOT1	flotillin 1	10211	Flot1	14251	Y	N	N	N
FUS	FUS RNA binding protein	2521	Fus	233908	Y	N	N	N
GNA11	G protein subunit alpha 11	2767	Gna11	14672	Y	N	N	N
GPD2	glycerol-3-phosphate dehydrogenase 2	2820	Gpd2	14571	Y	N	N	N
GRHL2	grainyhead like transcription factor 2	79977	Grhl2	252973	Y	N	N	N
GTPBP4	GTP binding protein 4	23560	Gtpbp4	69237	Y	N	N	N
H2AFV	H2A histone family member V	94239	H2afv	77605	Y	N	N	N
HARS	histidyl-tRNA synthetase	3035	Hars	15115	Y	N	N	N
HIST1H4I	histone cluster 1 H4 family member i	8294	Hist1h4h	69386	Y	N	N	N
HIST3H2BA	histone cluster 3 H2B family member a (pseudogene)	337872	Hist3h2ba	78303	Y	N	N	N
HRAS	HRas proto-oncogene, GTPase	3265	Hras	15461	Y	N	N	N
HSPA1A	heat shock protein family A (Hsp70) member 1A	3303	Hspa1a	193740	Y	N	N	N
HSPA5	heat shock protein family A (Hsp70) member 5	3309	Hspa5	14828	Y	N	N	N
HSPA9	heat shock protein family A (Hsp70) member 9	3313	Hspa9	15526	Y	N	N	N
IARS2	isoleucyl-tRNA synthetase 2, mitochondrial	55699	Iars2	381314	Y	N	N	N
ICAM5	intercellular adhesion molecule 5	7087	Icam5	15898	Y	N	N	N
IMPA1	inositol monophosphatase 1	3612	Impa1	55980	Y	N	N	N
ITM2C	integral membrane protein 2C	81618	Itm2c	64294	Y	N	N	N
KCNAB2	potassium voltage-gated channel subfamily A regulatory beta subunit 2	8514	Kcnab2	16498	Y	N	N	N
KCP	kielin/chordin-like protein	375616	Kcp	333088	Y	N	N	N
KCTD12	potassium channel tetramerization domain containing 12	115207	Kctd12	239217	Y	N	N	N
KIF6	kinesin family member 6	221458	Kif6	319991	Y	N	N	N
LDHA	lactate dehydrogenase A	3939	Ldha	16828	Y	N	N	N
P3H2	prolyl 3-hydroxylase 2	55214	P3h2	210530	Y	N	N	N
MAOA	monoamine oxidase A	4128	Maoa	17161	Y	N	N	N
MAPK1	mitogen-activated protein kinase 1	5594	Mapk1	26413	Y	N	N	N
MAPRE1	microtubule associated protein RP/EB family member 1	22919	Mapre1	13589	Y	N	N	N
MAP1A	microtubule associated protein 1A	4130	Map1a	17754	Y	N	N	N
MYL12B	myosin light chain 12B	103910	Myl12b	67938	Y	N	N	N
NAP1L1	nucleosome assembly protein 1 like 1	4673	Nap1l1	53605	Y	N	N	N
NAPA	NSF attachment protein alpha	8775	Napa	108124	Y	N	N	N
NCDN	neurochondrin	23154	Ncdn	26562	Y	N	N	N
NDUFA10	NADH:ubiquinone oxidoreductase subunit A10	4705	Ndufa10	67273	Y	N	N	N
NDUFA2	NADH:ubiquinone oxidoreductase subunit A2	4695	Ndufa2	17991	Y	N	N	N
NDUFS7	NADH:ubiquinone oxidoreductase core subunit S7	374291	Ndufs7	75406	Y	N	N	N
NDUFV1	NADH:ubiquinone oxidoreductase core subunit V1	4723	Ndufv1	17995	Y	N	N	N
NEBL	nebulette	10529	Nebl	74103	Y	N	N	N
NFASC	neurofascin	23114	Nfasc	269116	Y	N	N	N
NLGN1	neuroligin 1	22871	Nlgn1	192167	Y	N	N	N
OFCC1	orofacial cleft 1 candidate 1	266553	Ofcc1	218165	Y	N	N	N
OTUB1	OTU deubiquitinase, ubiquitin aldehyde binding 1	55611	Otub1	107260	Y	N	N	N
OVOL1	ovo like transcriptional repressor 1	5017	Ovol1	18426	Y	N	N	N
OXR1	oxidation resistance 1	55074	Oxr1	170719	Y	N	N	N
PAFAH1B1	platelet activating factor acetylhydrolase 1b regulatory subunit 1	5048	Pafah1b1	18472	Y	N	N	N
PARK7	Parkinsonism associated deglycase	11315	Park7	57320	Y	N	N	N
PDIA3	protein disulfide isomerase family A member 3	2923	Pdia3	14827	Y	N	N	N
PDK3	pyruvate dehydrogenase kinase 3	5165	Pdk3	236900	Y	N	N	N
PFKM	phosphofructokinase, muscle	5213	Pfkm	18642	Y	N	N	N
PFN2	profilin 2	5217	Pfn2	18645	Y	N	N	N
PGD	phosphogluconate dehydrogenase	5226	Pgd	110208	Y	N	N	N
PGK1	phosphoglycerate kinase 1	5230	Pgk1	18655	Y	N	N	N
PHACTR1	phosphatase and actin regulator 1	221692	Phactr1	218194	Y	N	N	N
PHB2	prohibitin 2	11331	Phb2	12034	Y	N	N	N
PHYHIPL	phytanoyl-CoA 2-hydroxylase interacting protein like	84457	Phyhipl	70911	Y	N	N	N
POLR3B	RNA polymerase III subunit B	55703	Polr3b	70428	Y	N	N	N
PRKDC	protein kinase, DNA-activated, catalytic polypeptide	5591	Prkdc	19090	Y	N	N	N
PSMD2	proteasome 26S subunit, non-ATPase 2	5708	Psmd2	21762	Y	N	N	N
PTCH1	patched 1	5727	Ptch1	19206	Y	N	N	N
PTPRS	protein tyrosine phosphatase, receptor type S	5802	Ptprs	19280	Y	N	N	N
PYGB	glycogen phosphorylase B	5834	Pygb	110078	Y	N	N	N
RAB10	RAB10, member RAS oncogene family	10890	Rab10	19325	Y	N	N	N
RAB18	RAB18, member RAS oncogene family	22931	Rab18	19330	Y	N	N	N
RAB21	RAB21, member RAS oncogene family	23011	Rab21	216344	Y	N	N	N
RAB4B	RAB4B, member RAS oncogene family	53916	Rab4b	19342	Y	N	N	N
RAB5C	RAB5C, member RAS oncogene family	5878	Rab5c	19345	Y	N	N	N
RAB6A	RAB6A, member RAS oncogene family	5870	Rab6a	19346	Y	N	N	N
RAB7A	RAB7A, member RAS oncogene family	7879	Rab7	19349	Y	N	N	N
RALB	RAS like proto-oncogene B	5899	Ralb	64143	Y	N	N	N
RAP1A	RAP1A, member of RAS oncogene family	5906	Rap1a	109905	Y	N	N	N
RPA1	replication protein A1	6117	Rpa1	68275	Y	N	N	N
RPL22	ribosomal protein L22	6146	Rpl22	19934	Y	N	N	N
SDHA	succinate dehydrogenase complex flavoprotein subunit A	6389	Sdha	66945	Y	N	N	N
SDHB	succinate dehydrogenase complex iron sulfur subunit B	6390	Sdhb	67680	Y	N	N	N
SDR39U1	short chain dehydrogenase/reductase family 39U member 1	56948	Sdr39u1	654795	Y	N	N	N
SECISBP2	SECIS binding protein 2	79048	Secisbp2	75420	Y	N	N	N
SLC12A6	solute carrier family 12 member 6	9990	Slc12a6	107723	Y	N	N	N
SLC25A11	solute carrier family 25 member 11	8402	Slc25a11	67863	Y	N	N	N
SLC25A23	solute carrier family 25 member 23	79085	Slc25a23	66972	Y	N	N	N
SND1	staphylococcal nuclease and tudor domain containing 1	27044	Snd1	56463	Y	N	N	N
SOD2	superoxide dismutase 2, mitochondrial	6648	Sod2	20656	Y	N	N	N
SPACA3	sperm acrosome associated 3	124912	Spaca3	75622	Y	N	N	N
SPTBN2	spectrin beta, non-erythrocytic 2	6712	Sptbn2	20743	Y	N	N	N
SRRM2	serine/arginine repetitive matrix 2	23524	Srrm2	75956	Y	N	N	N
STX1B	syntaxin 1B	112755	Stx1b	56216	Y	N	N	N
SYNGR1	synaptogyrin 1	9145	Syngr1	20972	Y	N	N	N
SYNJ1	synaptojanin 1	8867	Synj1	104015	Y	N	N	N
TAF4B	TATA-box binding protein associated factor 4b	6875	Taf4b	72504	Y	N	N	N
TAGLN3	transgelin 3	29114	Tagln3	56370	Y	N	N	N
TANC2	tetratricopeptide repeat, ankyrin repeat and coiled-coil containing 2	26115	Tanc2	77097	Y	N	N	N
TIMM22	translocase of inner mitochondrial membrane 22	29928	Timm22	56322	Y	N	N	N
TMPRSS13	transmembrane protease, serine 13	84000	Tmprss13	214531	Y	N	N	N
TMX2	thioredoxin related transmembrane protein 2	51075	Tmx2	66958	Y	N	N	N
TOP1	topoisomerase (DNA) I	7150	Top1	21969	Y	N	N	N
TRRAP	transformation/transcription domain associated protein	8295	Trrap	100683	Y	N	N	N
EMC2	ER membrane protein complex subunit 2	9694	Emc2	66736	Y	N	N	N
TUBAL3	tubulin alpha like 3	79861	Tubal3	238463	Y	N	N	N
TUBB2B	tubulin beta 2B class IIb	347733	Tubb2b	73710	Y	N	N	N
USP8	ubiquitin specific peptidase 8	9101	Usp8	84092	Y	N	N	N
VAPB	VAMP associated protein B and C	9217	Vapb	56491	Y	N	N	N
WDR48	WD repeat domain 48	57599	Wdr48	67561	Y	N	N	N
YWHAB	tyrosine 3-monooxygenase/tryptophan 5-monooxygenase activation protein beta	7529	Ywhab	54401	Y	N	N	N
YWHAE	tyrosine 3-monooxygenase/tryptophan 5-monooxygenase activation protein epsilon	7531	Ywhae	22627	Y	N	N	N
BCL11A	B-cell CLL/lymphoma 11A	53335	Bcl11a	14025	N	Y	Y	N
HNRNPM	heterogeneous nuclear ribonucleoprotein M	4670	Hnrnpm	76936	N	Y	Y	N
PPFIA2	PTPRF interacting protein alpha 2	8499	Ppfia2	327814	N	Y	Y	N
TRIM3	tripartite motif containing 3	10612	Trim3	55992	N	Y	Y	N
TSC1	tuberous sclerosis 1	7248	Tsc1	64930	N	Y	Y	N
RPL4	ribosomal protein L4	6124	Rpl4	67891	N	Y	N	Y
TSC2	tuberous sclerosis 2	7249	Tsc2	22084	N	Y	N	Y
XPR1	xenotropic and polytropic retrovirus receptor 1	9213	Xpr1	19775	N	Y	N	N
MYO1D	myosin ID	4642	Myo1d	338367	N	Y	N	N
SYT1	synaptotagmin 1	6857	Syt1	20979	N	Y	N	N
C3	complement C3	718	C3	12266	N	Y	N	N
NEURL4	neuralized E3 ubiquitin protein ligase 4	84461	Neurl4	216860	N	Y	N	N
RBBP4	RB binding protein 4, chromatin remodeling factor	5928	Rbbp4	19646	N	Y	N	N
VDAC3	voltage dependent anion channel 3	7419	Vdac3	22335	N	Y	N	N
ABLIM2	actin binding LIM protein family member 2	84448	Ablim2	231148	N	Y	N	N
CPSF6	cleavage and polyadenylation specific factor 6	11052	Cpsf6	432508	N	Y	N	N
HSPG2	heparan sulfate proteoglycan 2	3339	Hspg2	15530	N	Y	N	N
LAMB2	laminin subunit beta 2	3913	Lamb2	16779	N	Y	N	N
SPATA2L	spermatogenesis associated 2 like	124044	Spata2l	78779	N	Y	N	N
NID1	nidogen 1	4811	Nid1	18073	N	Y	N	N
VWA1	von Willebrand factor A domain containing 1	64856	Vwa1	246228	N	Y	N	N
U2AF2	U2 small nuclear RNA auxiliary factor 2	11338	U2af2	22185	N	Y	N	N
LDHB	lactate dehydrogenase B	3945	Ldhb	16832	N	Y	N	N
GNAI1	G protein subunit alpha i1	2770	Gnai1	14677	N	Y	N	N
CAT	catalase	847	Cat	12359	N	Y	N	N
HNRNPH1	heterogeneous nuclear ribonucleoprotein H1 (H)	3187	Hnrnph1	59013	N	Y	N	N
GSDMA	gasdermin A	284110	Gsdma3	450219	N	Y	N	N
TBK1	TANK binding kinase 1	29110	Tbk1	56480	N	Y	N	N
GAD1	glutamate decarboxylase 1	2571	Gad1	14415	N	Y	N	N
CAMSAP2	calmodulin regulated spectrin associated protein family member 2	23271	Camsap2	67886	N	Y	N	N
CAMK2D	calcium/calmodulin dependent protein kinase II delta	817	Camk2d	108058	N	Y	N	N
CKB	creatine kinase B	1152	Ckb	12709	N	Y	N	N
CEP170	centrosomal protein 170	9859	Cep170	545389	N	Y	N	N
GNB2	G protein subunit beta 2	2783	Gnb2	14693	N	Y	N	N
DYNLL1	dynein light chain LC8-type 1	8655	Dynll1	56455	N	Y	N	N
C4B	complement C4B (Chido blood group)	721	C4a	625018	N	Y	N	N
CNKSR2	connector enhancer of kinase suppressor of Ras 2	22866	Cnksr2	245684	N	Y	N	N
ACTR1A	ARP1 actin-related protein 1 homolog A, centractin alpha	10121	Actr1a	54130	N	Y	N	N
RTN4	reticulon 4	57142	Rtn4	68585	N	Y	N	N
DOCK7	dedicator of cytokinesis 7	85440	Dock7	67299	N	Y	N	N
NEFH	neurofilament heavy	4744	Nefh	380684	N	Y	N	N
ANKS1B	ankyrin repeat and sterile alpha motif domain containing 1B	56899	Anks1b	77531	N	Y	N	N
DNM1L	dynamin 1 like	10059	Dnm1l	74006	N	Y	N	N
BTBD17	BTB domain containing 17	388419	Btbd17	72014	N	Y	N	N
WDR47	WD repeat domain 47	22911	Wdr47	99512	N	Y	N	N
EPS15L1	epidermal growth factor receptor pathway substrate 15 like 1	58513	Eps15l1	13859	N	Y	N	N
FBXO41	F-box protein 41	150726	Fbxo41	330369	N	Y	N	N
SYN1	synapsin I	6853	Syn1	20964	N	Y	N	N
MAPT	microtubule associated protein tau	4137	Mapt	17762	N	Y	N	N
SAFB	scaffold attachment factor B	6294	Safb	224903	N	Y	N	N
GRIN2B	glutamate ionotropic receptor NMDA type subunit 2B	2904	Grin2b	14812	N	Y	N	N
RIMS1	regulating synaptic membrane exocytosis 1	22999	Rims1	116837	N	Y	N	N
ELAVL3	ELAV like RNA binding protein 3	1995	Elavl3	15571	N	Y	N	N
GPR158	G protein-coupled receptor 158	57512	Gpr158	241263	N	Y	N	N
WDR7	WD repeat domain 7	23335	Wdr7	104082	N	Y	N	N
CORO2B	coronin 2B	10391	Coro2b	235431	N	Y	N	N
DLG2	discs large MAGUK scaffold protein 2	1740	Dlg2	23859	N	Y	N	N
HAL	histidine ammonia-lyase	3034	Hal	15109	N	Y	N	N
RGPD8	RANBP2-like and GRIP domain containing 8	727851	Ranbp2	19386	N	Y	N	N
RPS16	ribosomal protein S16	6217	Rps16	20055	N	Y	N	N
CASKIN1	CASK interacting protein 1	57524	Caskin1	268932	N	Y	N	N
CORO1C	coronin 1C	23603	Coro1c	23790	N	Y	N	N
RPL19	ribosomal protein L19	6143	Rpl19	19921	N	Y	N	N
CAP1	adenylate cyclase associated protein 1	10487	Cap1	12331	N	Y	N	N
RHOT1	ras homolog family member T1	55288	Rhot1	59040	N	Y	N	N
PDE4A	phosphodiesterase 4A	5141	Pde4a	18577	N	Y	N	N
UBAP2L	ubiquitin associated protein 2 like	9898	Ubap2l	74383	N	Y	N	N
DZANK1	double zinc ribbon and ankyrin repeat domains 1	55184	Dzank1	241688	N	Y	N	N
MYCBP2	MYC binding protein 2, E3 ubiquitin protein ligase	23077	Mycbp2	105689	N	Y	N	N
CDH2	cadherin 2	1000	Cdh2	12558	N	Y	N	N
CLASP2	cytoplasmic linker associated protein 2	23122	Clasp2	76499	N	Y	N	N
LSAMP	limbic system-associated membrane protein	4045	Lsamp	268890	N	Y	N	N
TJP1	tight junction protein 1	7082	Tjp1	21872	N	Y	N	N
CACNA1A	calcium voltage-gated channel subunit alpha1 A	773	Cacna1a	12286	N	Y	N	N
KIFAP3	kinesin associated protein 3	22920	Kifap3	16579	N	Y	N	N
ITPR1	inositol 1,4,5-trisphosphate receptor type 1	3708	Itpr1	16438	N	Y	N	N
CACNB4	calcium voltage-gated channel auxiliary subunit beta 4	785	Cacnb4	12298	N	Y	N	N
EPB41L3	erythrocyte membrane protein band 4.1 like 3	23136	Epb41l3	13823	N	Y	N	N
MTA2	metastasis associated 1 family member 2	9219	Mta2	23942	N	Y	N	N
PRPF8	pre-mRNA processing factor 8	10594	Prpf8	192159	N	Y	N	N
SBF1	SET binding factor 1	6305	Sbf1	77980	N	Y	N	N
TMOD2	tropomodulin 2	29767	Tmod2	50876	N	Y	N	N
TP53BP1	tumor protein p53 binding protein 1	7158	Trp53bp1	27223	N	Y	N	N
MYO6	myosin VI	4646	Myo6	17920	N	Y	N	N
CASK	calcium/calmodulin dependent serine protein kinase	8573	Cask	12361	N	Y	N	N
HERC2	HECT and RLD domain containing E3 ubiquitin protein ligase 2	8924	Herc2	15204	N	Y	N	N
CYFIP1	cytoplasmic FMR1 interacting protein 1	23191	Cyfip1	20430	N	Y	N	N
ITSN2	intersectin 2	50618	Itsn2	20403	N	Y	N	N
GPRIN3	GPRIN family member 3	285513	Gprin3	243385	N	Y	N	N
ARHGAP32	Rho GTPase activating protein 32	9743	Arhgap32	330914	N	Y	N	N
PRKCB	protein kinase C beta	5579	Prkcb	18751	N	Y	N	N
CAPZA2	capping actin protein of muscle Z-line alpha subunit 2	830	Capza2	12343	N	Y	N	N
KIF3B	kinesin family member 3B	9371	Kif3b	16569	N	Y	N	N
RPS27A	ribosomal protein S27a	6233	Rps27a	78294	N	Y	N	N
TUFM	Tu translation elongation factor, mitochondrial	7284	Tufm	233870	N	Y	N	N
PPFIA3	PTPRF interacting protein alpha 3	8541	Ppfia3	76787	N	Y	N	N
H2AFY	H2A histone family member Y	9555	H2afy	26914	N	Y	N	N
CSNK2A1	casein kinase 2 alpha 1	1457	Csnk2a1	12995	N	Y	N	N
ADCY5	adenylate cyclase 5	111	Adcy5	224129	N	Y	N	N
CPSF7	cleavage and polyadenylation specific factor 7	79869	Cpsf7	269061	N	Y	N	N
OGT	O-linked N-acetylglucosamine (GlcNAc) transferase	8473	Ogt	108155	N	Y	N	N
RYR3	ryanodine receptor 3	6263	Ryr3	20192	N	Y	N	N
MAP7D1	MAP7 domain containing 1	55700	Map7d1	245877	N	Y	N	N
CAND1	cullin associated and neddylation dissociated 1	55832	Cand1	71902	N	Y	N	N
DNM1	dynamin 1	1759	Dnm1	13429	N	Y	N	N
RAP1GAP2	RAP1 GTPase activating protein 2	23108	Rap1gap2	380711	N	Y	N	N
EEF1G	eukaryotic translation elongation factor 1 gamma	1937	Eef1g	67160	N	Y	N	N
MRPS9	mitochondrial ribosomal protein S9	64965	Mrps9	69527	N	Y	N	N
KIF3A	kinesin family member 3A	11127	Kif3a	16568	N	Y	N	N
SEC13	SEC13 homolog, nuclear pore and COPII coat complex component	6396	Sec13	110379	N	Y	N	N
RPL10	ribosomal protein L10	6134	Rpl10	110954	N	Y	N	N
C9orf172	chromosome 9 open reading frame 172	389813	Gm996	381353	N	Y	N	N
SNAP91	synaptosome associated protein 91	9892	Snap91	20616	N	Y	N	N
TENM2	teneurin transmembrane protein 2	57451	Tenm2	23964	N	Y	N	N
HCN1	hyperpolarization activated cyclic nucleotide gated potassium channel 1	348980	Hcn1	15165	N	Y	N	N
DCLK2	doublecortin like kinase 2	166614	Dclk2	70762	N	Y	N	N
HNRNPF	heterogeneous nuclear ribonucleoprotein F	3185	Hnrnpf	98758	N	Y	N	N
ACO2	aconitase 2	50	Aco2	11429	N	Y	N	N
CAP2	CAP, adenylate cyclase-associated protein, 2 (yeast)	10486	Cap2	67252	N	Y	N	N
RAPGEF4	Rap guanine nucleotide exchange factor 4	11069	Rapgef4	56508	N	Y	N	N
RPS11	ribosomal protein S11	6205	Rps11	27207	N	Y	N	N
RGS9	regulator of G-protein signaling 9	8787	Rgs9	19739	N	Y	N	N
WNK2	WNK lysine deficient protein kinase 2	65268	Wnk2	75607	N	Y	N	N
LZTS1	leucine zipper tumor suppressor 1	11178	Lzts1	211134	N	Y	N	N
NWD2	NACHT and WD repeat domain containing 2	57495	Nwd2	319807	N	Y	N	N
DLG3	discs large MAGUK scaffold protein 3	1741	Dlg3	53310	N	Y	N	N
CENPV	centromere protein V	201161	Cenpv	73139	N	Y	N	N
ENO1	enolase 1	2023	Eno1	13806	N	Y	N	N
MARK2	microtubule affinity regulating kinase 2	2011	Mark2	13728	N	Y	N	N
TUBB6	tubulin beta 6 class V	84617	Tubb6	67951	N	Y	N	N
ACOT9	acyl-CoA thioesterase 9	23597	Acot9	56360	N	Y	N	N
PLEC	plectin	5339	Plec	18810	N	Y	N	N
TRIM46	tripartite motif containing 46	80128	Trim46	360213	N	Y	N	N
NCOA5	nuclear receptor coactivator 5	57727	Ncoa5	228869	N	Y	N	N
DGKB	diacylglycerol kinase beta	1607	Dgkb	217480	N	Y	N	N
SSBP1	single stranded DNA binding protein 1	6742	Ssbp1	381760	N	Y	N	N
ATP6V0D1	ATPase H+ transporting V0 subunit d1	9114	Atp6v0d1	11972	N	Y	N	N
PDE1B	phosphodiesterase 1B	5153	Pde1b	18574	N	Y	N	N
TAX1BP1	Tax1 binding protein 1	8887	Tax1bp1	52440	N	Y	N	N
ILF2	interleukin enhancer binding factor 2	3608	Ilf2	67781	N	Y	N	N
SLC25A4	solute carrier family 25 member 4	291	Slc25a4	11739	N	Y	N	N
UQCRQ	ubiquinol-cytochrome c reductase complex III subunit VII	27089	Uqcrq	22272	N	Y	N	N
FOXRED1	FAD dependent oxidoreductase domain containing 1	55572	Foxred1	235169	N	Y	N	N
AGO2	argonaute 2, RISC catalytic component	27161	Ago2	239528	N	Y	N	N
GPHN	gephyrin	10243	Gphn	268566	N	Y	N	N
PKM	pyruvate kinase, muscle	5315	Pkm	18746	N	Y	N	N
RBMX	RNA binding motif protein, X-linked	27316	Rbmx	19655	N	Y	N	N
DDX3X	DEAD-box helicase 3, X-linked	1654	Ddx3x	13205	N	Y	N	N
NUDT21	nudix hydrolase 21	11051	Nudt21	68219	N	Y	N	N
MAPK8IP3	mitogen-activated protein kinase 8 interacting protein 3	23162	Mapk8ip3	30957	N	Y	N	N
RPS25	ribosomal protein S25	6230	Rps25	75617	N	Y	N	N
TRA2B	transformer 2 beta homolog (Drosophila)	6434	Tra2b	20462	N	Y	N	N
RAB11FIP2	RAB11 family interacting protein 2	22841	Rab11fip2	74998	N	Y	N	N
AP2S1	adaptor related protein complex 2 sigma 1 subunit	1175	Ap2s1	232910	N	Y	N	N
USP9X	ubiquitin specific peptidase 9, X-linked	8239	Usp9x	22284	N	Y	N	N
BASP1	brain abundant membrane attached signal protein 1	10409	Basp1	70350	N	Y	N	N
DHX9	DExH-box helicase 9	1660	Dhx9	13211	N	Y	N	N
HNRNPAB	heterogeneous nuclear ribonucleoprotein A/B	3182	Hnrnpab	15384	N	Y	N	N
PCBP1	poly(rC) binding protein 1	5093	Pcbp1	23983	N	Y	N	N
ABCD3	ATP binding cassette subfamily D member 3	5825	Abcd3	19299	N	Y	N	N
ATP5C1	ATP synthase, H+ transporting, mitochondrial F1 complex, gamma polypeptide 1	509	Atp5c1	11949	N	Y	N	N
PPP1CC	protein phosphatase 1 catalytic subunit gamma	5501	Ppp1cc	19047	N	Y	N	N
RALY	RALY heterogeneous nuclear ribonucleoprotein	22913	Raly	19383	N	Y	N	N
FXR1	FMR1 autosomal homolog 1	8087	Fxr1	14359	N	Y	N	N
HIST1H2BB	histone cluster 1 H2B family member b	3018	Hist1h2bb	319178	N	Y	N	N
DHX15	DEAH-box helicase 15	1665	Dhx15	13204	N	Y	N	N
FAM120A	family with sequence similarity 120A	23196	Fam120a	218236	N	Y	N	N
HSPH1	heat shock protein family H (Hsp110) member 1	10808	Hsph1	15505	N	Y	N	N
DCLK1	doublecortin like kinase 1	9201	Dclk1	13175	N	Y	N	N
LGI3	leucine rich repeat LGI family member 3	203190	Lgi3	213469	N	Y	N	N
NDUFS1	NADH:ubiquinone oxidoreductase core subunit S1	4719	Ndufs1	227197	N	Y	N	N
CNP	2',3'-cyclic nucleotide 3' phosphodiesterase	1267	Cnp	12799	N	Y	N	N
PURB	purine rich element binding protein B	5814	Purb	19291	N	Y	N	N
PRKACB	protein kinase cAMP-activated catalytic subunit beta	5567	Prkacb	18749	N	Y	N	N
MECP2	methyl-CpG binding protein 2	4204	Mecp2	17257	N	Y	N	N
RPL11	ribosomal protein L11	6135	Rpl11	67025	N	Y	N	N
RBM14	RNA binding motif protein 14	10432	Rbm14	56275	N	Y	N	N
HNRNPL	heterogeneous nuclear ribonucleoprotein L	3191	Hnrnpl	15388	N	Y	N	N
ARHGEF2	Rho/Rac guanine nucleotide exchange factor 2	9181	Arhgef2	16800	N	Y	N	N
THY1	Thy-1 cell surface antigen	7070	Thy1	21838	N	Y	N	N
RPL7	ribosomal protein L7	6129	Rpl7	19989	N	Y	N	N
MLF2	myeloid leukemia factor 2	8079	Mlf2	30853	N	Y	N	N
MOBP	myelin-associated oligodendrocyte basic protein	4336	Mobp	17433	N	Y	N	N
SNX27	sorting nexin family member 27	81609	Snx27	76742	N	Y	N	N
SORBS1	sorbin and SH3 domain containing 1	10580	Sorbs1	20411	N	Y	N	N
SLC25A1	solute carrier family 25 member 1	6576	Slc25a1	13358	N	Y	N	N
RBM39	RNA binding motif protein 39	9584	Rbm39	170791	N	Y	N	N
CYLD	CYLD lysine 63 deubiquitinase	1540	Cyld	74256	N	Y	N	N
LANCL2	LanC like 2	55915	Lancl2	71835	N	Y	N	N
RPS3	ribosomal protein S3	6188	Rps3	27050	N	Y	N	N
IMMT	inner membrane mitochondrial protein	10989	Immt	76614	N	Y	N	N
LRRC7	leucine rich repeat containing 7	57554	Lrrc7	242274	N	Y	N	N
AMPH	amphiphysin	273	Amph	218038	N	Y	N	N
DSG1	desmoglein 1	1828	Dsg1a	13510	N	Y	N	N
ZC2HC1A	zinc finger C2HC-type containing 1A	51101	Zc2hc1a	67306	N	Y	N	N
KCNJ4	potassium voltage-gated channel subfamily J member 4	3761	Kcnj4	16520	N	Y	N	N
MYEF2	myelin expression factor 2	50804	Myef2	17876	N	Y	N	N
MAST3	microtubule associated serine/threonine kinase 3	23031	Mast3	546071	N	Y	N	N
RPS14	ribosomal protein S14	6208	Rps14	20044	N	Y	N	N
RPLP0	ribosomal protein lateral stalk subunit P0	6175	Rplp0	11837	N	Y	N	N
HIST1H3D	histone cluster 1 H3 family member d	8351	Hist1h3a	360198	N	Y	N	N
EEF2	eukaryotic translation elongation factor 2	1938	Eef2	13629	N	Y	N	N
MACF1	microtubule-actin crosslinking factor 1	23499	Macf1	11426	N	Y	N	N
G3BP2	G3BP stress granule assembly factor 2	9908	G3bp2	23881	N	Y	N	N
HP1BP3	heterochromatin protein 1 binding protein 3	50809	Hp1bp3	15441	N	Y	N	N
RPL12	ribosomal protein L12	6136	Rpl12	269261	N	Y	N	N
ILF3	interleukin enhancer binding factor 3	3609	Ilf3	16201	N	Y	N	N
RPL7A	ribosomal protein L7a	6130	Rpl7a	27176	N	Y	N	N
RPL27	ribosomal protein L27	6155	Rpl27	19942	N	Y	N	N
RPL8	ribosomal protein L8	6132	Rpl8	26961	N	Y	N	N
SYNGR3	synaptogyrin 3	9143	Syngr3	20974	N	Y	N	N
RPL28	ribosomal protein L28	6158	Rpl28	19943	N	Y	N	N
RPS2	ribosomal protein S2	6187	Rps2	16898	N	Y	N	N
RPL30	ribosomal protein L30	6156	Rpl30	19946	N	Y	N	N
RPL31	ribosomal protein L31	6160	Rpl31	114641	N	Y	N	N
LAMC1	laminin subunit gamma 1	3915	Lamc1	226519	N	Y	N	N
MYL6	myosin light chain 6	4637	Myl6	17904	N	Y	N	N
AP3D1	adaptor related protein complex 3 delta 1 subunit	8943	Ap3d1	11776	N	Y	N	N
RPS6	ribosomal protein S6	6194	Rps6	20104	N	Y	N	N
RPS9	ribosomal protein S9	6203	Rps9	76846	N	Y	N	N
HIST1H2AJ	histone cluster 1 H2A family member j	8331	Hist1h2af	319173	N	Y	N	N
RPL13A	ribosomal protein L13a	23521	Rpl13a	22121	N	Y	N	N
RPL27A	ribosomal protein L27a	6157	Rpl27a	26451	N	Y	N	N
RPL6	ribosomal protein L6	6128	Rpl6	19988	N	Y	N	N
RPS3A	ribosomal protein S3A	6189	Rps3a1	20091	N	Y	N	N
RPS8	ribosomal protein S8	6202	Rps8	20116	N	Y	N	N
RPL13	ribosomal protein L13	6137	Rpl13	270106	N	Y	N	N
RPL18	ribosomal protein L18	6141	Rpl18	19899	N	Y	N	N
RPL23A	ribosomal protein L23a	6147	Rpl23a	268449	N	Y	N	N
H1F0	H1 histone family member 0	3005	H1f0	14958	N	Y	N	N
RPL34	ribosomal protein L34	6164	Rpl34	68436	N	Y	N	N
RPL18A	ribosomal protein L18a	6142	Rpl18a	76808	N	Y	N	N
RPL15	ribosomal protein L15	6138	Rpl15	66480	N	Y	N	N
RPS15A	ribosomal protein S15a	6210	Rps15a	267019	N	Y	N	N
RPL26	ribosomal protein L26	6154	Rpl26	19941	N	Y	N	N
RPL24	ribosomal protein L24	6152	Rpl24	68193	N	Y	N	N
RPS13	ribosomal protein S13	6207	Rps13	68052	N	Y	N	N
RYR2	ryanodine receptor 2	6262	Ryr2	20191	N	Y	N	N
FLII	FLII, actin remodeling protein	2314	Flii	14248	N	Y	N	N
HDAC1	histone deacetylase 1	3065	Hdac1	433759	N	Y	N	N
AAK1	AP2 associated kinase 1	22848	Aak1	269774	N	Y	N	N
CCDC177	coiled-coil domain containing 177	56936	Ccdc177	380768	N	Y	N	N
DNAJA1	DnaJ heat shock protein family (Hsp40) member A1	3301	Dnaja1	15502	N	Y	N	N
HACD3	3-hydroxyacyl-CoA dehydratase 3	51495	Hacd3	57874	N	Y	N	N
DGKZ	diacylglycerol kinase zeta	8525	Dgkz	104418	N	Y	N	N
FXR2	FMR1 autosomal homolog 2	9513	Fxr2	23879	N	Y	N	N
MICU3	mitochondrial calcium uptake family member 3	286097	Micu3	78506	N	Y	N	N
PURG	purine rich element binding protein G	29942	Purg	75029	N	Y	N	N
HNRNPH2	heterogeneous nuclear ribonucleoprotein H2 (H')	3188	Hnrnph2	56258	N	Y	N	N
PLEKHA6	pleckstrin homology domain containing A6	22874	Plekha6	240753	N	Y	N	N
TENM3	teneurin transmembrane protein 3	55714	Tenm3	23965	N	Y	N	N
UPF1	UPF1, RNA helicase and ATPase	5976	Upf1	19704	N	Y	N	N
ARF5	ADP ribosylation factor 5	381	Arf5	11844	N	Y	N	N
ZNF326	zinc finger protein 326	284695	Zfp326	54367	N	Y	N	N
HNRNPUL1	heterogeneous nuclear ribonucleoprotein U like 1	11100	Hnrnpul1	232989	N	Y	N	N
LRP1	LDL receptor related protein 1	4035	Lrp1	16971	N	Y	N	N
DCTN4	dynactin subunit 4	51164	Dctn4	67665	N	Y	N	N
BAG5	BCL2 associated athanogene 5	9529	Bag5	70369	N	Y	N	N
GABRA4	gamma-aminobutyric acid type A receptor alpha4 subunit	2557	Gabra4	14397	N	Y	N	N
SYNE1	spectrin repeat containing nuclear envelope protein 1	23345	Syne1	64009	N	Y	N	N
SRSF7	serine and arginine rich splicing factor 7	6432	Srsf7	225027	N	Y	N	N
RBFOX2	RNA binding protein, fox-1 homolog 2	23543	Rbfox2	93686	N	Y	N	N
ATP2B2	ATPase plasma membrane Ca2+ transporting 2	491	Atp2b2	11941	N	Y	N	N
GAP43	growth associated protein 43	2596	Gap43	14432	N	Y	N	N
FAM126B	family with sequence similarity 126 member B	285172	Fam126b	213056	N	Y	N	N
TTN	titin	7273	Ttn	22138	N	Y	N	N
FMR1	fragile X mental retardation 1	2332	Fmr1	14265	N	Y	N	N
RPS20	ribosomal protein S20	6224	Rps20	67427	N	Y	N	N
MYO9A	myosin IXA	4649	Myo9a	270163	N	Y	N	N
FBXL16	F-box and leucine rich repeat protein 16	146330	Fbxl16	214931	N	Y	N	N
DOCK11	dedicator of cytokinesis 11	139818	Dock11	75974	N	Y	N	N
SEPT3	septin 3	55964	Sept3	24050	N	Y	N	N
CLTB	clathrin light chain B	1212	Cltb	74325	N	Y	N	N
ATP5O	ATP synthase, H+ transporting, mitochondrial F1 complex, O subunit	539	Atp5o	28080	N	Y	N	N
RPS19	ribosomal protein S19	6223	Rps19	20085	N	Y	N	N
RRBP1	ribosome binding protein 1	6238	Rrbp1	81910	N	Y	N	N
BTBD10	BTB domain containing 10	84280	Btbd10	68815	N	Y	N	N
RPS24	ribosomal protein S24	6229	Rps24	20088	N	Y	N	N
BCAS1	breast carcinoma amplified sequence 1	8537	Bcas1	76960	N	Y	N	N
LACTB	lactamase beta	114294	Lactb	80907	N	Y	N	N
RPL29	ribosomal protein L29	6159	Rpl29	19944	N	Y	N	N
CAPRIN1	cell cycle associated protein 1	4076	Caprin1	53872	N	Y	N	N
RPL32	ribosomal protein L32	6161	Rpl32	19951	N	Y	N	N
RPS23	ribosomal protein S23	6228	Rps23	66475	N	Y	N	N
RPL36A	ribosomal protein L36a	6173	Rpl36a	19982	N	Y	N	N
NDUFA4	NDUFA4, mitochondrial complex associated	4697	Ndufa4	17992	N	Y	N	N
NPM1	nucleophosmin	4869	Npm1	18148	N	Y	N	N
SAG	S-antigen visual arrestin	6295	Sag	20215	N	Y	N	N
RPL35A	ribosomal protein L35a	6165	Rpl35a	57808	N	Y	N	N
RPL10A	ribosomal protein L10a	4736	Rpl10a	19896	N	Y	N	N
RPL36	ribosomal protein L36	25873	Rpl36	54217	N	Y	N	N
RPS26	ribosomal protein S26	6231	Rps26	27370	N	Y	N	N
THSD4	thrombospondin type 1 domain containing 4	79875	Thsd4	207596	N	Y	N	N
RPL21	ribosomal protein L21	6144	Rpl21	19933	N	Y	N	N
HIST1H1C	histone cluster 1 H1 family member c	3006	Hist1h1c	50708	N	Y	N	N
RPL17	ribosomal protein L17	6139	Rpl17	319195	N	Y	N	N
RPL35	ribosomal protein L35	11224	Rpl35	66489	N	Y	N	N
SYT17	synaptotagmin 17	51760	Syt17	110058	N	Y	N	N
ANKIB1	ankyrin repeat and IBR domain containing 1	54467	Ankib1	70797	N	N	Y	N
ANKRD24	ankyrin repeat domain 24	170961	Ankrd24	70615	N	N	Y	N
AXIN1	axin 1	8312	Axin1	12005	N	N	Y	N
BEND5	BEN domain containing 5	79656	Bend5	67621	N	N	Y	N
KANSL2	KAT8 regulatory NSL complex subunit 2	54934	Kansl2	69612	N	N	Y	N
MSANTD3	Myb/SANT DNA binding domain containing 3	91283	Msantd3	66665	N	N	Y	N
CALCOCO2	calcium binding and coiled-coil domain 2	10241	Calcoco2	76815	N	N	Y	N
CASC3	cancer susceptibility candidate 3	22794	Casc3	192160	N	N	Y	N
CCDC88B	coiled-coil domain containing 88B	283234	Ccdc88b	78317	N	N	Y	N
CDR2	cerebellar degeneration related protein 2	1039	Cdr2	12585	N	N	Y	N
CNTRL	centriolin	11064	Cntrl	26920	N	N	Y	N
CNIH1	cornichon family AMPA receptor auxiliary protein 1	10175	Cnih1	12793	N	N	Y	N
CNTROB	centrobin, centriole duplication and spindle assembly protein	116840	Cntrob	216846	N	N	Y	N
COG6	component of oligomeric golgi complex 6	57511	Cog6	67542	N	N	Y	N
CTNNB1	catenin beta 1	1499	Ctnnb1	12387	N	N	Y	N
DACH2	dachshund family transcription factor 2	117154	Dach2	93837	N	N	Y	N
EIF3A	eukaryotic translation initiation factor 3 subunit A	8661	Eif3a	13669	N	N	Y	N
FBF1	Fas binding factor 1	85302	Fbf1	217335	N	N	Y	N
FTH1	ferritin heavy chain 1	2495	Fth1	14319	N	N	Y	N
GCC1	GRIP and coiled-coil domain containing 1	79571	Gcc1	74375	N	N	Y	N
GEMIN8	gem nuclear organelle associated protein 8	54960	Gemin8	237221	N	N	Y	N
GFAP	glial fibrillary acidic protein	2670	Gfap	14580	N	N	Y	N
GOLGA2	golgin A2	2801	Golga2	99412	N	N	Y	N
GPATCH1	G-patch domain containing 1	55094	Gpatch1	67471	N	N	Y	N
HOOK2	hook microtubule tethering protein 2	29911	Hook2	170833	N	N	Y	N
KAZN	kazrin, periplakin interacting protein	23254	Kazn	71529	N	N	Y	N
KIF1C	kinesin family member 1C	10749	Kif1c	16562	N	N	Y	N
KIF5A	kinesin family member 5A	3798	Kif5a	16572	N	N	Y	N
KLC1	kinesin light chain 1	3831	Klc1	16593	N	N	Y	N
KLC4	kinesin light chain 4	89953	Klc4	74764	N	N	Y	N
CCDC160	coiled-coil domain containing 160	347475	Ccdc160	434778	N	N	Y	N
LRSAM1	leucine rich repeat and sterile alpha motif containing 1	90678	Lrsam1	227738	N	N	Y	N
LUC7L	LUC7 like	55692	Luc7l	66978	N	N	Y	N
MT-ND1	mitochondrially encoded NADH:ubiquinone oxidoreductase core subunit 1	4535	mt-Nd1	17716	N	N	Y	N
NECAB2	N-terminal EF-hand calcium binding protein 2	54550	Necab2	117148	N	N	Y	N
NINL	ninein like	22981	Ninl	78177	N	N	Y	N
NKD2	naked cuticle homolog 2	85409	Nkd2	72293	N	N	Y	N
RALYL	RALY RNA binding protein-like	138046	Ralyl	76897	N	N	Y	N
SCMH1	sex comb on midleg homolog 1 (Drosophila)	22955	Scmh1	29871	N	N	Y	N
SEC31A	SEC31 homolog A, COPII coat complex component	22872	Sec31a	69162	N	N	Y	N
SELENOW	selenoprotein W	6415	Selenow	20364	N	N	Y	N
SERTAD1	SERTA domain containing 1	29950	Sertad1	55942	N	N	Y	N
TANK	TRAF family member associated NFKB activator	10010	Tank	21353	N	N	Y	N
TRIOBP	TRIO and F-actin binding protein	11078	Triobp	110253	N	N	Y	N
ZNF423	zinc finger protein 423	23090	Zfp423	94187	N	N	Y	N
SEPT4	septin 4	5414	Sept4	18952	N	N	N	Y
MKRN1	makorin ring finger protein 1	23608	Mkrn1	54484	N	N	N	Y
MRPL21	mitochondrial ribosomal protein L21	219927	Mrpl21	353242	N	N	N	Y
RPSA	ribosomal protein SA	3921	Rpsa	16785	N	N	N	Y
SERPINI1	serpin family I member 1	5274	Serpini1	20713	N	N	N	Y
SLC13A3	solute carrier family 13 member 3	64849	Slc13a3	114644	N	N	N	Y
SSC4D	scavenger receptor cysteine rich family member with 4 domains	136853	Ssc4d	109267	N	N	N	Y
USPL1	ubiquitin specific peptidase like 1	10208	Uspl1	231915	N	N	N	Y

## Sheet: Suppl Table 7
Supplementary Table 7. GO and KEGG pathway analysis for 94 common proteins
Category	Term	Count	%	PValue	Genes	List Total	Pop Hits	Pop Total	Fold Enrichment	Bonferroni	Benjamini	FDR
GOTERM_BP_DIRECT	GO:0010467~gene expression	6	6.38298	6.28886e-06	HNRNPA2B1, HNRNPD, HNRNPC, HNRNPA1, HNRNPA0, HNRNPU	93	48	16792	22.5699	0.00434871	0.00434871	0.00947081
GOTERM_BP_DIRECT	GO:0000398~mRNA splicing, via spliceosome	8	8.51064	0.000217119	TFIP11, HNRNPA2B1, HNRNPD, ELAVL1, HNRNPC, HNRNPA1, HNRNPA0, HNRNPU	93	222	16792	6.50664	0.139705	0.0724789	0.326489
GOTERM_BP_DIRECT	GO:0061621~canonical glycolysis	4	4.25532	0.000377676	ALDOA, PFKL, ENO2, GAPDH	93	26	16792	27.7783	0.230319	0.0835609	0.567285
GOTERM_BP_DIRECT	GO:0010628~positive regulation of gene expression	8	8.51064	0.00058892	SRPK2, ANK3, VIM, HNRNPD, CNTN1, HGS, HNRNPU, CALCOCO1	93	262	16792	5.51326	0.335182	0.097025	0.88327
GOTERM_BP_DIRECT	GO:0007015~actin filament organization	5	5.31915	0.000653092	ALDOA, PPP1R9B, SORBS3, FSCN1, ACTN1	93	72	16792	12.5388	0.364117	0.0865697	0.979075
GOTERM_BP_DIRECT	GO:0030036~actin cytoskeleton organization	6	6.38298	0.000738945	WASF1, FSCN1, RAC1, PIP5K1C, IQSEC2, ADD1	93	130	16792	8.3335	0.400871	0.0818365	1.10711
GOTERM_BP_DIRECT	GO:0006096~glycolytic process	4	4.25532	0.000842129	ALDOA, PFKL, ENO2, GAPDH	93	34	16792	21.2423	0.442248	0.0800223	1.26079
GOTERM_BP_DIRECT	GO:0032211~negative regulation of telomere maintenance via telomerase	3	3.19149	0.00189093	HNRNPC, HNRNPA1, HNRNPU	93	12	16792	45.1398	0.730626	0.151221	2.81025
GOTERM_BP_DIRECT	GO:0060997~dendritic spine morphogenesis	3	3.19149	0.00189093	CTNND2, SHANK1, SHANK3	93	12	16792	45.1398	0.730626	0.151221	2.81025
GOTERM_BP_DIRECT	GO:0098609~cell-cell adhesion	7	7.44681	0.00374345	ALDOA, RPL14, FSCN1, ABI1, NOP56, PRDX1, ADD1	93	271	16792	4.66389	0.925658	0.250828	5.49178
GOTERM_BP_DIRECT	GO:0007612~learning	4	4.25532	0.00376049	PRKAR2B, PPP1R9B, SHANK3, VDAC1	93	57	16792	12.6708	0.926534	0.229791	5.51613
GOTERM_BP_DIRECT	GO:0070935~3'-UTR-mediated mRNA stabilization	3	3.19149	0.00382767	ELAVL1, HNRNPC, HNRNPA0	93	17	16792	31.8634	0.929888	0.214634	5.61203
GOTERM_BP_DIRECT	GO:0048169~regulation of long-term neuronal synaptic plasticity	3	3.19149	0.00429083	SYP, GRIN1, SYNGAP1	93	18	16792	30.0932	0.949204	0.219896	6.27079
GOTERM_BP_DIRECT	GO:0010765~positive regulation of sodium ion transport	3	3.19149	0.00477861	ANK3, CNTN1, AHCYL1	93	19	16792	28.5093	0.96383	0.225352	6.95993
GOTERM_BP_DIRECT	GO:0072583~clathrin-mediated endocytosis	3	3.19149	0.00529072	CLTA, PIP5K1C, AP2M1	93	20	16792	27.0839	0.974681	0.23094	7.67835
GOTERM_MF_DIRECT	GO:0005515~protein binding	73	77.6596	7.60241e-08	CLTA, LZTS2, RPL14, WASF1, PIP5K1C, MBIP, PRDX1, PDHB, MBP, PRKAR2B, DDX17, HOMER3, TRIM9, ANK3, SV2B, LGI1, SUCLA2, KHDRBS1, TFIP11, SRPK2, CTBP1, PFKL, PICK1, KIF5C, HNRNPA2B1, ACTN1, ACTN2, TECR, HNRNPU, DCTN2, SPAG5, AKAP5, ALDOA, RAB3C, VIM, CTNND2, RUNDC3A, ABI1, CALCOCO1, SORBS3, ATN1, RAC1, ENO2, HNRNPD, RPL3, HSPA4, HNRNPC, GAPDH, NEFL, AP2M1, SYNPO, EEF1A1, ICA1, TCP1, NRBF2, DLGAP3, DL…	92	8785	16881	1.52472	1.83977e-05	1.83977e-05	9.8257e-05
GOTERM_MF_DIRECT	GO:0019904~protein domain specific binding	11	11.7021	1.7525e-07	PRKAR2B, ICA1, CTBP1, YWHAH, ATN1, HOMER3, PICK1, HGS, ACTN2, ATP1A1, NEFL	92	208	16881	9.70375	4.24096e-05	2.1205e-05	0.000226501
GOTERM_MF_DIRECT	GO:0044822~poly(A) RNA binding	19	20.2128	2.7756e-05	KHDRBS1, ALDOA, SRPK2, EEF1A1, TCP1, RPL14, HNRNPA2B1, FSCN1, ELAVL1, HNRNPA1, PRDX1, HNRNPA0, HNRNPU, DDX17, RPL3, HNRNPD, NOP56, HNRNPC, ADD1	92	1129	16881	3.08795	0.00669454	0.00223651	0.0358673
GOTERM_MF_DIRECT	GO:0003723~RNA binding	13	13.8298	3.64269e-05	KHDRBS1, RPL14, HNRNPA2B1, ELAVL1, HNRNPA1, HNRNPA0, HNRNPU, DDX17, HNRNPD, RPL3, AHCYL1, NOP56, HNRNPC	92	547	16881	4.3608	0.00877673	0.00220144	0.0470696
GOTERM_MF_DIRECT	GO:0042802~identical protein binding	15	15.9574	4.54148e-05	KHDRBS1, ALDOA, PFKL, VIM, PICK1, ACTN2, MBIP, SHANK1, PRDX1, DCTN2, SYP, AHCYL1, HNRNPC, NEFL, GAPDH	92	749	16881	3.67468	0.0109304	0.00219571	0.0586803
GOTERM_MF_DIRECT	GO:0008022~protein C-terminus binding	8	8.51064	5.69544e-05	CTBP1, HOMER3, VIM, PICK1, SHANK1, NEFL, SHANK3, CALCOCO1	92	182	16881	8.06546	0.0136888	0.00229459	0.0735855
GOTERM_MF_DIRECT	GO:0044325~ion channel binding	6	6.38298	0.000361745	YWHAH, ANK3, ACTN1, ACTN2, VDAC1, AP2M1	92	113	16881	9.74279	0.0838344	0.0124304	0.466529
GOTERM_MF_DIRECT	GO:0051015~actin filament binding	6	6.38298	0.000735803	PPP1R9B, FSCN1, PICK1, ACTN1, ACTN2, ADD1	92	132	16881	8.34042	0.163166	0.0220202	0.946825
GOTERM_MF_DIRECT	GO:0008092~cytoskeletal protein binding	4	4.25532	0.00219937	ALDOA, ANK3, ACTN2, ABI1	92	48	16881	15.2908	0.413061	0.0574854	2.8056
GOTERM_MF_DIRECT	GO:0003779~actin binding	7	7.44681	0.00391464	ALDOA, YWHAH, WASF1, FSCN1, SHANK3, SYNPO, ADD1	92	278	16881	4.62023	0.61295	0.0905545	4.94305
GOTERM_MF_DIRECT	GO:0017124~SH3 domain binding	5	5.31915	0.00391496	KHDRBS1, ABI1, SYNGAP1, SHANK1, SHANK3	92	119	16881	7.70963	0.61298	0.0826793	4.94344
GOTERM_MF_DIRECT	GO:0098641~cadherin binding involved in cell-cell adhesion	7	7.44681	0.00480368	ALDOA, RPL14, FSCN1, ABI1, NOP56, PRDX1, ADD1	92	290	16881	4.42905	0.688168	0.0925416	6.03376
GOTERM_MF_DIRECT	GO:0030507~spectrin binding	3	3.19149	0.0085874	ANK3, DCTN2, ADD1	92	26	16881	21.1718	0.875957	0.148323	10.5479
GOTERM_MF_DIRECT	GO:0000166~nucleotide binding	7	7.44681	0.0113064	HNRNPA2B1, HNRNPD, ELAVL1, ATP1A1, HNRNPC, HNRNPA1, HNRNPA0	92	348	16881	3.69087	0.936183	0.178442	13.6673
GOTERM_MF_DIRECT	GO:0019901~protein kinase binding	7	7.44681	0.0160264	EEF1A1, RAC1, ELAVL1, ATP1A1, SV2A, HNRNPA0, VDAC1	92	376	16881	3.41602	0.979956	0.229453	18.8451
GOTERM_CC_DIRECT	GO:0005829~cytosol	43	45.7447	1.24412e-09	ALDOA, GNAZ, CLTA, HECW1, RAB3C, RPL14, VIM, PIP5K1C, RUNDC3A, ABI1, PRDX1, PRKAR2B, SORBS3, ANK3, HOMER3, RAC1, RPL3, HNRNPD, ENO2, HSPA4, HNRNPC, GAPDH, NEFL, AP2M1, KHDRBS1, EEF1A1, ICA1, TCP1, PFKL, FSCN1, ELAVL1, ACTN1, ACTN2, DCTN2, YWHAH, PDE2A, AKAP5, HSPA4L, HGS, RGS7, AHCYL1, SYNGAP1, ADD1	93	3315	18224	2.54183	2.74951e-07	2.74951e-07	1.58485e-06
GOTERM_CC_DIRECT	GO:0014069~postsynaptic density	12	12.766	2.17663e-09	PPP1R9B, DLGAP3, HOMER3, DLGAP2, GRIN1, PICK1, ABI1, ATP1A1, SYNGAP1, SHANK1, SHANK3, SYNPO	93	184	18224	12.7798	4.81036e-07	2.40518e-07	2.77274e-06
GOTERM_CC_DIRECT	GO:0030054~cell junction	15	15.9574	7.11545e-08	ICA1, DLGAP3, DLGAP2, PICK1, GRIN1, SHANK1, SEPT11, SHANK3, SYP, ATN1, HOMER3, TRIM9, SV2B, ADGRL1, LGI1	93	459	18224	6.40382	1.5725e-05	5.2417e-06	9.06414e-05
GOTERM_CC_DIRECT	GO:0005737~cytoplasm	51	54.2553	2.00864e-07	HECW1, LZTS2, RPL14, MBIP, PRDX1, PRKAR2B, TRIM9, HOMER3, AP3B2, SV2A, TFIP11, SRPK2, CTBP1, PFKL, HNRNPA2B1, KIF5C, PICK1, ACTN1, TECR, DCTN2, NCAM1, SPAG5, VIM, CTNND2, ABI1, DNAH8, CALCOCO1, ATN1, RAC1, RPL3, NEFL, GAPDH, IQSEC2, EEF1A1, ICA1, TCP1, NRBF2, FSCN1, ELAVL1, SHANK1, HNRNPA1, SHANK3, SEPT11, PPP1R9B, YWHAH, PDE2A, HSPA4L, HGS, AHCYL1, NOP56, SYNGAP1	93	5222	18224	1.91379	4.43899e-05	1.10976e-05	0.000255873
GOTERM_CC_DIRECT	GO:0043005~neuron projection	11	11.7021	3.2475e-07	SYP, ANK3, VIM, KIF5C, GRIN1, PICK1, SV2B, SV2A, ADGRL1, SHANK1, SHANK3	93	237	18224	9.09505	7.17672e-05	1.43539e-05	0.000413688
GOTERM_CC_DIRECT	GO:0070062~extracellular exosome	35	37.234	3.55292e-07	GNAZ, ALDOA, RPL14, VIM, ABI1, PRDX1, ACAT1, PDHB, PRKAR2B, RAC1, RPL3, HNRNPD, ENO2, HSPA4, HNRNPC, SUCLA2, GAPDH, AP2M1, EEF1A1, TCP1, PFKL, HNRNPA2B1, FSCN1, ACTN1, ATP1A1, ACTN2, HNRNPA1, SEPT11, DCTN2, VDAC1, NCAM1, YWHAH, CNTN1, HGS, AHCYL1	93	2811	18224	2.43988	7.85165e-05	1.30865e-05	0.000452594
GOTERM_CC_DIRECT	GO:0043197~dendritic spine	8	8.51064	7.24742e-07	PRKAR2B, PPP1R9B, GRIN1, ACTN2, SHANK1, SEPT11, SHANK3, SYNPO	93	100	18224	15.6766	0.000160155	2.28809e-05	0.000923222
GOTERM_CC_DIRECT	GO:0043209~myelin sheath	9	9.57447	1.00227e-06	TCP1, FSCN1, ENO2, CNTN1, ATP1A1, SUCLA2, NEFL, PRDX1, VDAC1	93	152	18224	11.6027	0.000221477	2.76873e-05	0.00127675
GOTERM_CC_DIRECT	GO:0045211~postsynaptic membrane	10	10.6383	1.19305e-06	DLGAP3, HOMER3, DLGAP2, ANK3, GRIN1, PICK1, ABI1, SHANK1, SHANK3, SYNPO	93	211	18224	9.28706	0.00026363	2.92956e-05	0.00151978
GOTERM_CC_DIRECT	GO:0008021~synaptic vesicle	7	7.44681	7.06172e-06	SYP, RAB3C, TRIM9, GRIN1, SV2B, SV2A, VDAC1	93	92	18224	14.9098	0.00155943	0.000156052	0.00899533
GOTERM_CC_DIRECT	GO:0030529~intracellular ribonucleoprotein complex	7	7.44681	6.51611e-05	HNRNPA2B1, HNRNPD, HNRNPC, HNRNPA1, GAPDH, HNRNPA0, HNRNPU	93	136	18224	10.086	0.0142979	0.00130833	0.082975
GOTERM_CC_DIRECT	GO:0005856~cytoskeleton	10	10.6383	0.000106983	SORBS3, TRIM9, WASF1, FSCN1, VIM, PICK1, AKAP5, ACTN2, ABI1, ADD1	93	371	18224	5.28186	0.0233672	0.00196844	0.136197
GOTERM_CC_DIRECT	GO:0016020~membrane	25	26.5957	0.000177257	ALDOA, KHDRBS1, EEF1A1, CLTA, PFKL, RPL14, HNRNPA2B1, SFXN3, ELAVL1, ATP1A1, SHANK1, HNRNPA1, HNRNPU, DCTN2, VDAC1, NCAM1, SYP, DDX17, RAC1, CNTN1, SV2B, HNRNPC, NOP56, ADGRL1, GAPDH	93	2200	18224	2.22678	0.0384198	0.0030091	0.225568
GOTERM_CC_DIRECT	GO:0030426~growth cone	6	6.38298	0.000303167	PPP1R9B, FSCN1, ABI1, ADGRL1, NEFL, DCTN2	93	116	18224	10.1357	0.0648142	0.004775	0.385509
GOTERM_CC_DIRECT	GO:0005925~focal adhesion	9	9.57447	0.000809735	SORBS3, WASF1, VIM, RAC1, RPL3, ACTN1, PIP5K1C, ACTN2, ADD1	93	391	18224	4.51052	0.163914	0.011864	1.02661
GOTERM_CC_DIRECT	GO:0071013~catalytic step 2 spliceosome	5	5.31915	0.00121089	TFIP11, HNRNPA2B1, HNRNPC, HNRNPA1, HNRNPU	93	92	18224	10.6498	0.234915	0.0165963	1.5316
GOTERM_CC_DIRECT	GO:0001725~stress fiber	4	4.25532	0.00256368	FSCN1, ACTN1, SEPT11, SYNPO	93	54	18224	14.5153	0.432946	0.0328199	3.21709
GOTERM_CC_DIRECT	GO:0042734~presynaptic membrane	4	4.25532	0.00379714	SYP, PDE2A, PICK1, ADGRL1	93	62	18224	12.6424	0.56862	0.0456351	4.73071
GOTERM_CC_DIRECT	GO:0043195~terminal bouton	4	4.25532	0.00379714	SYP, GRIN1, SV2A, AP2M1	93	62	18224	12.6424	0.56862	0.0456351	4.73071
GOTERM_CC_DIRECT	GO:0005886~plasma membrane	33	35.1064	0.00517901	GNAZ, CLTA, RAB3C, VIM, RUNDC3A, MBP, CAMKV, PRKAR2B, HOMER3, ANK3, RAC1, ENO2, SV2B, SV2A, GAPDH, AP2M1, GRIN1, PICK1, ACTN1, ATP1A1, ACTN2, SHANK1, SHANK3, VDAC1, NCAM1, PPP1R9B, YWHAH, PDE2A, AKAP5, CNTN1, RGS7, ADGRL1, ADD1	93	4121	18224	1.56918	0.682582	0.0586089	6.40051
KEGG_PATHWAY	hsa01200:Carbon metabolism	7	7.44681	0.000184726	ALDOA, PFKL, ENO2, SUCLA2, ACAT1, GAPDH, PDHB	53	113	6910	8.07647	0.0235502	0.0235502	0.214616
KEGG_PATHWAY	hsa00010:Glycolysis / Gluconeogenesis	5	5.31915	0.0015407	ALDOA, PFKL, ENO2, GAPDH, PDHB	53	67	6910	9.72965	0.180371	0.0946664	1.77715
KEGG_PATHWAY	hsa01130:Biosynthesis of antibiotics	7	7.44681	0.00487268	ALDOA, PFKL, ENO2, SUCLA2, ACAT1, GAPDH, PDHB	53	212	6910	4.30491	0.467468	0.189446	5.5222
KEGG_PATHWAY	hsa05016:Huntington's disease	6	6.38298	0.0141973	CLTA, GRIN1, DNAH8, VDAC1, DCTN2, AP2M1	53	192	6910	4.07429	0.841907	0.369438	15.3199
KEGG_PATHWAY	hsa04520:Adherens junction	4	4.25532	0.0160379	WASF1, RAC1, ACTN1, ACTN2	53	71	6910	7.3452	0.875775	0.341066	17.1406
KEGG_PATHWAY	hsa01230:Biosynthesis of amino acids	4	4.25532	0.0179063	ALDOA, PFKL, ENO2, GAPDH	53	74	6910	7.04742	0.902786	0.321909	18.9519
KEGG_PATHWAY	hsa05100:Bacterial invasion of epithelial cells	4	4.25532	0.0205791	CLTA, WASF1, RAC1, SEPT11	53	78	6910	6.68602	0.931601	0.318323	21.4803
KEGG_PATHWAY	hsa04144:Endocytosis	6	6.38298	0.0435692	CLTA, KIF5C, HGS, PIP5K1C, IQSEC2, AP2M1	53	258	6910	3.03203	0.996806	0.512429	40.4323
KEGG_PATHWAY	hsa04961:Endocrine and other factor-regulated calcium reabsorption	3	3.19149	0.0447667	CLTA, ATP1A1, AP2M1	53	45	6910	8.69182	0.997283	0.481317	41.2939
KEGG_PATHWAY	hsa04724:Glutamatergic synapse	4	4.25532	0.0539392	HOMER3, GRIN1, SHANK1, SHANK3	53	114	6910	4.57464	0.999217	0.510948	47.5252
KEGG_PATHWAY	hsa05014:Amyotrophic lateral sclerosis (ALS)	3	3.19149	0.0541	GRIN1, RAC1, NEFL	53	50	6910	7.82264	0.999234	0.479129	47.6288
KEGG_PATHWAY	hsa04810:Regulation of actin cytoskeleton	5	5.31915	0.0734098	WASF1, RAC1, ACTN1, PIP5K1C, ACTN2	53	211	6910	3.08951	0.999946	0.559402	58.7977

## Sheet: Suppl Table 8
Supplementary Table 8. PsyGeNET analysis for 94 common proteins
PsyGeNET disease (eight major classes)	population	Shank3-mTORC1 interactome	disease-associated genes	overlapped	genes	pvalue	adj-P value
Schizophrenia spectrum and other psychotic disorders	19053	94	865	16	MBP,PICK1,SHANK1,NCAM1,ENO2,TCP1,CTNND2,ANK3,SV2A,SYNGAP1,NEFL,AKAP5,YWHAH,SEPT11,DLGAP2,PPP1R9B	4.6896e-06	0.000185531
Bipolar disorders and related disorders	19053	94	496	12	NCAM1,CTNND2,SHANK3,ANK3,PFKL,NEFL,HSPA4,YWHAH,SEPT11,ATP1A1,GRIN1,DNAH8	5.8435e-06	0.000185531
Depressive disorders	19053	94	566	8	NCAM1,RAC1,CTNND2,ANK3,PFKL,NEFL,HSPA4,LGI1	0.00687061	0.0969519
Alcohol use disorders	19053	94	342	5	MBP,GAPDH,NCAM1,HSPA4,GRIN1	0.0271635	0.265367
Cannabis use disorders	19053	94	25	1	NCAM1	0.116376	0.738987
Cocaine use disorders	19053	94	63	1	HSPA4	0.268089	1
Substance/drug induced depressive disorder	19053	94	15	0		1	1
Drug-induced psychosis	19053	94	17	0		1	1
Autism_SFARI	19053	94	231	5	SHANK1,CTNND2,SHANK3,SYNGAP1,GRIN1	0.00574628	0.0912222
PsyGeNET disease (117 subclasses)	population	Shank3-mTORC1 interactome	disease-associated genes	overlapped	genes	pvalue	adj-P value
schizophrenia	19053	94	824	16	MBP,PICK1,SHANK1,NCAM1,ENO2,TCP1,CTNND2,ANK3,SV2A,SYNGAP1,NEFL,AKAP5,YWHAH,SEPT11,DLGAP2,PPP1R9B	2.52e-06	0.00016002
bipolar disorder	19053	94	484	11	NCAM1,CTNND2,ANK3,PFKL,NEFL,HSPA4,YWHAH,SEPT11,ATP1A1,GRIN1,DNAH8	2.62167e-05	0.000665905
manic	19053	94	14	3	SHANK3,HSPA4,DNAH8	4.06958e-05	0.000861394
manic mood	19053	94	6	2	SHANK3,HSPA4	0.000356615	0.00647001
nonorganic psychosis	19053	94	83	3	PICK1,SHANK1,ANK3	0.00803731	0.102074
mood disorders	19053	94	182	4	NCAM1,ANK3,PFKL,HSPA4	0.0126143	0.145638
psychotic disorders	19053	94	108	3	PICK1,SHANK1,ANK3	0.0163542	0.173082
major depressive disorder	19053	94	249	4	NCAM1,CTNND2,NEFL,HSPA4	0.0348467	0.298737
unipolar depression	19053	94	250	4	NCAM1,CTNND2,NEFL,HSPA4	0.0352839	0.298737
alcoholic intoxication, chronic	19053	94	273	4	MBP,GAPDH,NCAM1,GRIN1	0.0462224	0.36689
cocaine use	19053	94	11	1	HSPA4	0.0529641	0.395673
depression, bipolar	19053	94	12	1	NCAM1	0.0576391	0.406676
marijuana abuse	19053	94	23	1	NCAM1	0.107581	0.719095
anhedonia	19053	94	27	1	ANK3	0.125085	0.756466
mental depression	19053	94	256	3	NCAM1,RAC1,LGI1	0.132902	0.767206
depressive disorder	19053	94	270	3	NCAM1,RAC1,LGI1	0.148814	0.797484
alcoholic intoxication	19053	94	33	1	HSPA4	0.150706	0.797484
mood swings	19053	94	2	0		1	1
alcohol consumption during pregnancy	19053	94	1	0		1	1
moderate drinker	19053	94	1	0		1	1
neonatal abstinence syndrome	19053	94	1	0		1	1
depression, postpartum	19053	94	7	0		1	1
alcohol or other drugs use	19053	94	1	0		1	1
recurrent depressive disorder, unspecified	19053	94	2	0		1	1
depressive symptoms	19053	94	29	0		1	1
alcohol related birth defect	19053	94	1	0		1	1
alcohol sensitivity	19053	94	3	0		1	1
depressive disorder, treatment-resistant	19053	94	6	0		1	1
alcohol withdrawal seizures	19053	94	1	0		1	1
single major depressive episode	19053	94	8	0		1	1
endogenous depression	19053	94	5	0		1	1
manic disorder	19053	94	1	0		1	1
cocaine withdrawal	19053	94	2	0		1	1
manic symptom	19053	94	1	0		1	1
mild depression	19053	94	1	0		1	1
h/o: depression	19053	94	2	0		1	1
craving for alcohol	19053	94	3	0		1	1
excessive drinking	19053	94	1	0		1	1
irritable mood	19053	94	1	0		1	1
schizophrenia-like symptoms (uncommon)	19053	94	1	0		1	1
drug-induced depressive state	19053	94	14	0		1	1
clinical depression	19053	94	6	0		1	1
schizophrenia, catatonic	19053	94	4	0		1	1
severe depression	19053	94	6	0		1	1
paranoia	19053	94	3	0		1	1
early onset schizophrenia	19053	94	3	0		1	1
acute schizophrenia	19053	94	3	0		1	1
seasonal affective disorder	19053	94	16	0		1	1
cocaine abuse	19053	94	15	0		1	1
hangover from alcohol	19053	94	2	0		1	1
depressive syndrome	19053	94	1	0		1	1
recurrent depression	19053	94	9	0		1	1
disturbance in mood	19053	94	3	0		1	1
cannabis dependence	19053	94	8	0		1	1
depressed mood	19053	94	16	0		1	1
fh: depression	19053	94	1	0		1	1
bipolar i disorder	19053	94	17	0		1	1
paranoid delusion	19053	94	1	0		1	1
schizophrenia 12	19053	94	1	0		1	1
schizophrenia 15	19053	94	1	0		1	1
acute alcohol withdrawal	19053	94	2	0		1	1
alcohol-related disorders	19053	94	4	0		1	1
wernicke-korsakoff syndrome	19053	94	3	0		1	1
schizophrenia 11	19053	94	1	0		1	1
psychoses, drug	19053	94	9	0		1	1
acute alcoholic intoxication	19053	94	1	0		1	1
alcohol interaction	19053	94	1	0		1	1
shared paranoid disorder	19053	94	5	0		1	1
affective disorders, psychotic	19053	94	6	0		1	1
residual schizophrenia	19053	94	2	0		1	1
alcohol effect	19053	94	1	0		1	1
alcohol abuse	19053	94	44	0		1	1
alcohol withdrawal delirium	19053	94	2	0		1	1
melancholia	19053	94	1	0		1	1
mood instability	19053	94	2	0		1	1
depression, psychotic	19053	94	1	0		1	1
addicted to cocaine	19053	94	4	0		1	1
increased susceptibility to schizophrenia	19053	94	2	0		1	1
cocaine-induced mood disorder	19053	94	1	0		1	1
major affective disorder 2	19053	94	21	0		1	1
social anhedonia	19053	94	2	0		1	1
mixed anxiety and depressive disorder	19053	94	2	0		1	1
chronic schizophrenia	19053	94	12	0		1	1
treatment-resistant schizophrenia	19053	94	3	0		1	1
substance use disorders	19053	94	1	0		1	1
overdose of cocaine	19053	94	1	0		1	1
cocaine dependence	19053	94	42	0		1	1
schizoaffective disorder	19053	94	20	0		1	1
fetal alcohol syndrome	19053	94	15	0		1	1
drinking session	19053	94	1	0		1	1
schizophrenia 1 (disorder)	19053	94	1	0		1	1
drinking day	19053	94	2	0		1	1
dysphoric mood	19053	94	7	0		1	1
fetal alcohol spectrum disorders	19053	94	10	0		1	1
chronic depression	19053	94	2	0		1	1
prenatal fetal exposure to alcohol	19053	94	5	0		1	1
heavy drinking	19053	94	5	0		1	1
delirium	19053	94	10	0		1	1
depression in children	19053	94	1	0		1	1
paranoid schizophrenia	19053	94	16	0		1	1
dysthymic disorder	19053	94	6	0		1	1
substance abuse problem	19053	94	5	0		1	1
recurrent major depressive episodes	19053	94	1	0		1	1
alcohol intake above recommended sensible limits	19053	94	3	0		1	1
cannabis use	19053	94	5	0		1	1
depressive episode, unspecified	19053	94	2	0		1	1
schizophrenia and related disorders	19053	94	8	0		1	1
schizophrenia, childhood	19053	94	1	0		1	1
alcohol toxicity	19053	94	2	0		1	1
bipolar ii disorder	19053	94	1	0		1	1
alcohol use disorder	19053	94	12	0		1	1
drinking habits	19053	94	2	0		1	1
fetus or newborn affected by alcohol transmitted via placenta or breast milk	19053	94	2	0		1	1
schizoaffective disorder, bipolar type	19053	94	2	0		1	1
alcohol withdrawal syndrome	19053	94	11	0		1	1
drug-induced paranoid state	19053	94	5	0		1	1
severe major depression with psychotic features	19053	94	7	0		1	1

## Sheet: Suppl Table 9
Supplementary Table 9. DisGeNET analysis for 94 common proteins
Diseases with no overlapped genes with Shank3-mTORC1 interactome were excluded from the list.
DisGeNET disease	population	Shank3-mTORC1 interactome	disease-associated genes	overlapped	genes	pvalue	adj-P value
Schizophrenia	19053	94	1712	34	ATN1,MBP,PICK1,SHANK1,TFIP11,VIM,GAPDH,NCAM1,ENO2,TCP1,RAC1,SYNPO,CTNND2,DLGAP3,HNRNPA0,SHANK3,ANK3,SV2A,AP3B2,SYNGAP1,NEFL,HSPA4,AKAP5,YWHAH,SYP,HNRNPU,DLGAP2,GRIN1,HNRNPC,CAMKV,SRPK2,RPL3,DNAH8,PPP1R9B	4.01367e-13	2.20752e-10
Down Syndrome	19053	94	452	14	ATN1,GAPDH,PRDX1,NCAM1,ENO2,SUCLA2,TCP1,FSCN1,PFKL,NEFL,HNRNPA2B1,SYP,RPL3,DNAH8	4.51857e-08	1.24261e-05
Alzheimer's Disease	19053	94	1553	22	HECW1,MBP,TFIP11,VIM,GAPDH,PRDX1,NCAM1,ENO2,SUCLA2,RAC1,CTNND2,ANK3,ACAT1,HNRNPA1,NEFL,HSPA4,HNRNPA2B1,SYP,VDAC1,GRIN1,DNAH8,KHDRBS1	4.94762e-06	0.000907064
Glioblastoma	19053	94	1516	21	ATN1,MBP,PHLDB1,VIM,GAPDH,PRDX1,NCAM1,ENO2,RAC1,CTNND2,DLGAP3,HNRNPA1,NEFL,HSPA4,YWHAH,HNRNPA2B1,SYP,ELAVL1,DNAH8,LGI1,KHDRBS1	1.20308e-05	0.00149708
Endocrine hypertension	19053	94	10	3	ADD1,ATP1A1,DNAH8	1.36099e-05	0.00149708
Seizures	19053	94	595	12	NCAM1,ENO2,SHANK3,ACAT1,SV2A,SYNGAP1,HSPA4,HNRNPU,VDAC1,GRIN1,SRPK2,LGI1	3.56207e-05	0.00326523
Glioma	19053	94	1802	22	ATN1,MBP,PHLDB1,VIM,GAPDH,PRDX1,NCAM1,FSCN1,RAC1,CTNND2,DLGAP3,CNTN1,ACAT1,IQSEC2,HSPA4,HNRNPU,ELAVL1,RPL14,DNAH8,LGI1,KHDRBS1,PPP1R9B	5.05857e-05	0.00397459
Salivary Gland Diseases	19053	94	3	2	ATN1,ICA1	7.20158e-05	0.00495109
Bipolar Disorder	19053	94	758	13	NCAM1,GNAZ,CTNND2,ANK3,PFKL,WASF1,HSPA4,YWHAH,ATP1A1,SYP,GRIN1,DNAH8,PPP1R9B	8.69022e-05	0.00531069
Amyotrophic Lateral Sclerosis	19053	94	768	13	GAPDH,CTNND2,ANK3,HNRNPA1,NEFL,ADD1,HSPA4,HNRNPA2B1,SYP,VDAC1,HNRNPC,ELAVL1,KHDRBS1	9.91105e-05	0.00538619
Neurodegenerative Disorders	19053	94	668	12	ATN1,MBP,PICK1,VIM,GAPDH,RAC1,HNRNPA1,HSPA4,HNRNPA2B1,NOP56,DNAH8,KHDRBS1	0.000107724	0.00538619
Profound intellectual disabilities	19053	94	4	2	SHANK1,SHANK3	0.000143568	0.0065802
Autistic Disorder	19053	94	702	12	MBP,SHANK1,NCAM1,ENO2,RAC1,CTNND2,SHANK3,ANK3,SYNGAP1,ALDOA,IQSEC2,DLGAP2	0.000171223	0.00724405
Adenocarcinoma of lung (disorder)	19053	94	741	12	VIM,PRDX1,NCAM1,ENO2,RAC1,CTNND2,CNTN1,ALDOA,HSPA4,HNRNPD,SRPK2,DNAH8	0.000281279	0.0109484
Motor Skills Disorders	19053	94	6	2	SHANK1,AKAP5	0.000356615	0.0109484
OUABAIN RESISTANCE	19053	94	6	2	ATP1A1,DNAH8	0.000356615	0.0109484
Alcoholic Intoxication, Chronic	19053	94	657	11	ACTN2,MBP,TFIP11,GAPDH,NCAM1,SYNPO,NEFL,ADD1,YWHAH,HNRNPA2B1,GRIN1	0.000387646	0.0109484
Central neuroblastoma	19053	94	1383	17	ATN1,HGS,ICA1,VIM,GAPDH,PRDX1,NCAM1,ENO2,RAC1,ACAT1,NEFL,HSPA4,SYP,VDAC1,HNRNPC,DNAH8,LGI1	0.000390873	0.0109484
Non-Small Cell Lung Carcinoma	19053	94	1791	20	ATN1,VIM,GAPDH,PRDX1,NCAM1,ENO2,RAC1,CTNND2,CNTN1,HNRNPA1,HSPA4,HNRNPA2B1,HNRNPD,SYP,VDAC1,HNRNPC,SRPK2,RPL14,DNAH8,KHDRBS1	0.000393504	0.0109484
Adrenal Cortical Adenoma	19053	94	72	4	GAPDH,NCAM1,SYP,DNAH8	0.00044224	0.0109484
Atrophy, Muscular, Spinobulbar	19053	94	31	3	ATN1,HSPA4,KHDRBS1	0.000472912	0.0109484
Malignant neoplasm of breast	19053	94	4163	35	ABI1,ACTN1,ATN1,HECW1,LZTS2,MBIP,MBP,NRBF2,SPAG5,VIM,EEF1A1,GAPDH,PRDX1,NCAM1,ENO2,TCP1,FSCN1,RAC1,CTNND2,CTBP1,WASF1,CALCOCO1,NEFL,HSPA4,YWHAH,HNRNPA2B1,SYP,HNRNPU,VDAC1,GRIN1,DDX17,RPL3,ELAVL1,DNAH8,KHDRBS1	0.000483322	0.0109484
Chronic mountain sickness	19053	94	7	2	ATP1A1,DNAH8	0.000497656	0.0109484
Paresthesia	19053	94	7	2	ATP1A1,DNAH8	0.000497656	0.0109484
Stress Disorders, Traumatic	19053	94	7	2	RAC1,HSPA4	0.000497656	0.0109484
Bulbo-Spinal Atrophy, X-Linked	19053	94	32	3	ATN1,HSPA4,KHDRBS1	0.000519975	0.0109995
Adenoma	19053	94	916	13	HGS,TFIP11,VIM,GAPDH,NCAM1,ENO2,FSCN1,CTBP1,HSPA4,ATP1A1,SYP,ELAVL1,DNAH8	0.00054829	0.0111689
Congenital myopathy (disorder)	19053	94	34	3	CNTN1,NEFL,DNAH8	0.000622864	0.0122348
GIANT AXONAL NEUROPATHY 1	19053	94	8	2	VIM,NEFL	0.000661409	0.0124452
Antisocial Personality Disorder	19053	94	35	3	ATN1,HGS,ANK3	0.000678832	0.0124452
Osteitis Deformans	19053	94	37	3	HNRNPA1,DNAH8,KHDRBS1	0.000800159	0.0141964
Ataxia	19053	94	224	6	ATN1,ENO2,CNTN1,HSPA4,NOP56,DNAH8	0.000850235	0.0146134
Myotonic Dystrophy	19053	94	151	5	ATN1,VIM,ATP1A1,HNRNPC,DNAH8	0.000911327	0.0151888
Neuroblastoma	19053	94	1496	17	ATN1,HGS,ICA1,VIM,GAPDH,PRDX1,NCAM1,ENO2,RAC1,ACAT1,NEFL,HSPA4,SYP,VDAC1,HNRNPC,DNAH8,LGI1	0.000951188	0.0153869
Mental disorders	19053	94	417	8	ACTN2,TFIP11,NCAM1,CTNND2,SHANK3,ANK3,WASF1,YWHAH	0.00106215	0.0166909
Triple Negative Breast Neoplasms	19053	94	419	8	HGS,SPAG5,VIM,RAC1,SYNGAP1,HSPA4,DNAH8,KHDRBS1	0.00109515	0.0167315
Malformations of Cortical Development	19053	94	43	3	KIF5C,DLGAP2,GRIN1	0.00124401	0.018492
Anhedonia	19053	94	11	2	RAC1,ANK3	0.00128672	0.0186236
FRAGILE X TREMOR/ATAXIA SYNDROME	19053	94	44	3	HSPA4,DNAH8,KHDRBS1	0.00133029	0.0187605
Intellectual Disability	19053	94	436	8	SHANK1,CTNND2,SHANK3,KIF5C,RGS7,SYNGAP1,IQSEC2,DNAH8	0.00141015	0.0190815
Tuberculosis	19053	94	542	9	MBP,VIM,GAPDH,WASF1,HSPA4,VDAC1,RPL3,DNAH8,PPP1R9B	0.00142244	0.0190815
Colon Carcinoma	19053	94	1730	18	ATN1,HGS,TFIP11,VIM,EEF1A1,PRDX1,NCAM1,SUCLA2,FSCN1,RAC1,HNRNPA1,SYNGAP1,HSPA4,DDX17,ELAVL1,DNAH8,KHDRBS1,PPP1R9B	0.00180978	0.0227245
Ceroid lipofuscinosis, neuronal 1, infantile	19053	94	13	2	VIM,SYP	0.00181311	0.0227245
Ganglioneuroma	19053	94	49	3	GAPDH,NCAM1,SYP	0.00181796	0.0227245
Epilepsy, Generalized	19053	94	50	3	SV2A,SYNGAP1,LGI1	0.00192714	0.0235539
Cardiomyopathy, Familial Idiopathic	19053	94	181	5	ATN1,VIM,GAPDH,NCAM1,DNAH8	0.00203156	0.0242904
Epilepsy	19053	94	575	9	VIM,PRDX1,SUCLA2,SV2A,SYNGAP1,SLC25A22,VDAC1,GRIN1,LGI1	0.0021288	0.0249115
Epilepsy, Temporal Lobe	19053	94	184	5	MBP,PRDX1,ADD1,GRIN1,LGI1	0.00218228	0.0250053
Diabetic Nephropathy	19053	94	582	9	MBP,PICK1,SYNPO,CTBP1,ADD1,HSPA4,VDAC1,DNAH8,KHDRBS1	0.00230967	0.025431
Carcinoma, Neuroendocrine	19053	94	54	3	NCAM1,ENO2,SYP	0.00240439	0.025431
Neurofibromatosis 2	19053	94	54	3	ATN1,HGS,RAC1	0.00240439	0.025431
Leukodystrophy	19053	94	54	3	ATN1,EEF1A1,DNAH8	0.00240439	0.025431
Cardiomyopathy, Dilated	19053	94	375	7	ACTN2,ATN1,GAPDH,NCAM1,RAC1,HSPA4,DNAH8	0.00255523	0.0264452
Cerebral Infarction	19053	94	280	6	VIM,ENO2,RAC1,HSPA4,SYP,DNAH8	0.00263948	0.0264452
Memory Disorders	19053	94	56	3	SYNGAP1,AKAP5,SYP	0.00266804	0.0264452
Neoplastic Cell Transformation	19053	94	117	4	VIM,ENO2,RAC1,CTNND2	0.0026926	0.0264452
Infantile malignant osteopetrosis	19053	94	16	2	RAC1,DNAH8	0.00276267	0.0266113
Shigella Infections	19053	94	57	3	ATN1,RAC1,KHDRBS1	0.00280628	0.0266113
Fibrillation	19053	94	121	4	ACTN2,HSPA4,YWHAH,DNAH8	0.00303973	0.0283365
Menkes Kinky Hair Syndrome	19053	94	17	2	RAC1,DNAH8	0.003121	0.0286091
Chlamydia trachomatis infection	19053	94	18	2	ABI1,ATN1	0.00349988	0.0310473
Seizures, Focal	19053	94	18	2	GRIN1,LGI1	0.00349988	0.0310473
Metastatic Prostate Carcinoma	19053	94	208	5	ICA1,VIM,EEF1A1,CTBP1,ACAT1	0.00369695	0.031898
Colorectal Carcinoma	19053	94	2308	21	ABI1,ATN1,HGS,TFIP11,VIM,EEF1A1,GAPDH,NCAM1,TCP1,FSCN1,RAC1,CTNND2,CTBP1,PDE2A,WASF1,HNRNPA1,HSPA4,SYP,DNAH8,KHDRBS1,PPP1R9B	0.00375177	0.031898
Neurilemmoma	19053	94	129	4	ATN1,HGS,MBP,RAC1	0.00382344	0.031898
Huntington Disease	19053	94	302	6	ATN1,MBP,GAPDH,ADD1,HSPA4,GRIN1	0.00382776	0.031898
Rheumatoid Arthritis	19053	94	1722	17	ACTN1,ATN1,ICA1,MBP,VIM,GAPDH,NCAM1,FSCN1,PDE2A,PFKL,SV2B,HSPA4,HNRNPA2B1,ATP1A1,HNRNPC,ELAVL1,CLTA	0.00423496	0.0347646
Ischemic cardiomyopathy	19053	94	67	3	GAPDH,NCAM1,DNAH8	0.00443442	0.0358667
MAJOR AFFECTIVE DISORDER 1	19053	94	70	3	NCAM1,PFKL,DNAH8	0.00501357	0.0396517
Muscular Dystrophy, Oculopharyngeal	19053	94	22	2	HNRNPA1,HNRNPA2B1	0.00521684	0.0396517
Carcinoma, Ehrlich Tumor	19053	94	22	2	VIM,DNAH8	0.00521684	0.0396517
Malignant neoplasm of prostate	19053	94	2694	23	ATN1,ICA1,LZTS2,VIM,EEF1A1,GAPDH,PRDX1,ENO2,FSCN1,RAC1,SYNPO,CTNND2,CTBP1,SHANK3,ACAT1,WASF1,HSPA4,HNRNPA2B1,SYP,VDAC1,HNRNPC,DNAH8,KHDRBS1	0.0052236	0.0396517
Cardiac Arrest	19053	94	142	4	ATN1,ENO2,NOP56,DNAH8	0.00537157	0.0396517
Colorectal Cancer	19053	94	2382	21	ABI1,ATN1,HGS,TFIP11,VIM,EEF1A1,GAPDH,TCP1,FSCN1,RAC1,CTNND2,CTBP1,PDE2A,WASF1,HNRNPA1,HSPA4,SYP,HNRNPU,DNAH8,KHDRBS1,PPP1R9B	0.00542512	0.0396517
Charcot-Marie-Tooth Disease	19053	94	143	4	MBP,FSCN1,NEFL,IQSEC2	0.00550563	0.0396517
Machado-Joseph Disease	19053	94	73	3	ATN1,PICK1,HSPA4	0.0056363	0.0396517
Congenital Myotonic Dystrophy	19053	94	144	4	VIM,ATP1A1,HNRNPC,DNAH8	0.0056419	0.0396517
Breast cancer, lobular	19053	94	23	2	CTNND2,GRIN1	0.00569543	0.0396517
Depletion of mitochondrial DNA	19053	94	23	2	SUCLA2,DNAH8	0.00569543	0.0396517
Cerebral atrophy	19053	94	74	3	ATN1,SYP,DNAH8	0.00585371	0.0399283
Adult T-Cell Lymphoma/Leukemia	19053	94	437	7	ATN1,VIM,NCAM1,ENO2,FSCN1,HNRNPA2B1,HNRNPC	0.00588179	0.0399283
Secondary malignant neoplasm of lymph node	19053	94	1064	12	SPAG5,VIM,GAPDH,NCAM1,FSCN1,RAC1,CTNND2,CNTN1,NEFL,YWHAH,LGI1,KHDRBS1	0.00601779	0.0399283
Ewings sarcoma-primitive neuroectodermal tumor (PNET)	19053	94	75	3	VIM,ENO2,NEFL	0.00607609	0.0399283
Lupus Erythematosus, Systemic	19053	94	1205	13	ATN1,ICA1,MBP,PHLDB1,NCAM1,PRKAR2B,SYNGAP1,HSPA4,HNRNPD,HNRNPC,ELAVL1,DNAH8,CLTA	0.00614567	0.0399283
Autism Spectrum Disorders	19053	94	235	5	SHANK1,CTNND2,SHANK3,ANK3,SYNGAP1	0.00617073	0.0399283
Malignant neoplasm of pancreas	19053	94	1494	15	ATN1,TFIP11,VIM,EEF1A1,GAPDH,PRDX1,FSCN1,RAC1,HSPA4,HNRNPA2B1,HNRNPU,HNRNPC,ELAVL1,DNAH8,KHDRBS1	0.00626903	0.0400926
Inflammatory Bowel Diseases	19053	94	806	10	ATN1,ICA1,TFIP11,EEF1A1,GAPDH,NCAM1,RAC1,HSPA4,VDAC1,DNAH8	0.00636309	0.0402265
Psychotic Disorders	19053	94	239	5	PICK1,SHANK1,ANK3,TRIM9,GRIN1	0.00661682	0.0406674
Parkinson Disease	19053	94	684	9	CNTN1,HSPA4,YWHAH,HNRNPU,VDAC1,GRIN1,RPL14,DNAH8,PPP1R9B	0.00662254	0.0406674
High altitude pulmonary edema	19053	94	25	2	GAPDH,HSPA4	0.0067104	0.0406674
Mycoplasma Infections	19053	94	78	3	EEF1A1,GAPDH,HNRNPU	0.00677333	0.0406674
Breast Carcinoma	19053	94	3934	30	ABI1,ACTN1,ATN1,HECW1,LZTS2,MBIP,NRBF2,VIM,EEF1A1,GAPDH,PRDX1,ENO2,TCP1,FSCN1,RAC1,CTNND2,CTBP1,WASF1,NEFL,HSPA4,HNRNPA2B1,SYP,HNRNPU,VDAC1,GRIN1,DDX17,RPL3,ELAVL1,DNAH8,KHDRBS1	0.00680254	0.0406674
Senile Plaques	19053	94	243	5	MBP,VIM,ENO2,SUCLA2,KHDRBS1	0.00708509	0.0419011
Chagas Disease	19053	94	155	4	VIM,TCP1,HSPA4,RPL3	0.00729202	0.0426661
Hyperaldosteronism	19053	94	27	2	ADD1,ATP1A1	0.00780113	0.0451644
Memory impairment	19053	94	160	4	ATN1,SHANK1,SUCLA2,ANK3	0.00813713	0.046619
Cholera	19053	94	84	3	ATN1,MBP,DNAH8	0.00830562	0.0470937
Diabetic Neuropathies	19053	94	85	3	MBP,ATP1A1,DNAH8	0.00857916	0.0481483
Dengue Fever	19053	94	163	4	ATN1,VIM,ELAVL1,KHDRBS1	0.00867383	0.0481879
Creatinine finding	19053	94	86	3	NCAM1,ANK3,ADD1	0.00885794	0.0487187
Well Differentiated Oligodendroglioma	19053	94	165	4	ATN1,MBP,HNRNPA1,SYP	0.00904421	0.0492506
Prostate carcinoma	19053	94	2508	21	ATN1,ICA1,LZTS2,VIM,EEF1A1,GAPDH,PRDX1,ENO2,FSCN1,RAC1,CTNND2,CTBP1,ACAT1,WASF1,HSPA4,HNRNPA2B1,SYP,VDAC1,HNRNPC,DNAH8,KHDRBS1	0.00969085	0.0522546
Multiple System Atrophy	19053	94	90	3	MBP,NEFL,KHDRBS1	0.010026	0.0533899
Squamous cell carcinoma	19053	94	1728	16	ATN1,VIM,GAPDH,PRDX1,NCAM1,FSCN1,RAC1,CNTN1,RGS7,AP2M1,HSPA4,HNRNPD,SYP,ELAVL1,DNAH8,KHDRBS1	0.0100955	0.0533899
Congenital long QT syndrome	19053	94	31	2	ATN1,HGS	0.0102037	0.0534478
synovial sarcoma	19053	94	172	4	ATN1,VIM,RAC1,SYP	0.0104215	0.0540738
Malignant tumor of colon	19053	94	1594	15	ATN1,TFIP11,VIM,EEF1A1,PRDX1,NCAM1,SUCLA2,RAC1,HNRNPA1,SYNGAP1,HSPA4,DDX17,ELAVL1,DNAH8,KHDRBS1	0.0110973	0.0570036
Myopathy	19053	94	272	5	NCAM1,CNTN1,HNRNPA1,HNRNPA2B1,DNAH8	0.0111934	0.0570036
Cerebral Ischemia	19053	94	178	4	ENO2,RAC1,HSPA4,DNAH8	0.0117048	0.0590607
Pick Disease of the Brain	19053	94	96	3	HNRNPA1,DNAH8,KHDRBS1	0.0119387	0.0596934
Disorder of the optic nerve	19053	94	34	2	ENO2,HSPA4	0.012193	0.0598765
Centronuclear myopathy	19053	94	34	2	VIM,DNAH8	0.012193	0.0598765
Depressive disorder	19053	94	505	7	ATN1,HGS,SUCLA2,RAC1,NEFL,SYP,LGI1	0.0124596	0.0606439
Prostatic Neoplasms	19053	94	1470	14	ATN1,LZTS2,MBP,VIM,EEF1A1,GAPDH,TCP1,RAC1,CTNND2,CTBP1,ACAT1,HNRNPA1,HNRNPA2B1,KHDRBS1	0.0128124	0.0606469
Ewing Sarcoma/Peripheral Primitive Neuroectodermal Tumor	19053	94	35	2	ENO2,SYP	0.0128909	0.0606469
Teratoma	19053	94	99	3	ATN1,NCAM1,ACAT1	0.0129683	0.0606469
Squamous cell carcinoma of the head and neck	19053	94	763	9	ATN1,VIM,GAPDH,NCAM1,YWHAH,ELAVL1,RPL14,DNAH8,KHDRBS1	0.0129782	0.0606469
oligodendroglioma	19053	94	184	4	ATN1,MBP,HNRNPA1,SYP	0.0130856	0.0606469
Pleural effusion disorder	19053	94	100	3	NCAM1,ENO2,CTNND2	0.0133224	0.0606469
Frontotemporal Lobar Degeneration	19053	94	100	3	HNRNPA1,SYP,KHDRBS1	0.0133224	0.0606469
Mental Retardation	19053	94	394	6	RAC1,CTNND2,SHANK3,WASF1,SYNGAP1,TECR	0.0133423	0.0606469
Salmonella infections	19053	94	36	2	NCAM1,HSPA4	0.0136057	0.0613373
Axonal neuropathy	19053	94	37	2	VIM,NEFL	0.0143375	0.0635937
Diffuse Astrocytoma	19053	94	37	2	NCAM1,SYP	0.0143375	0.0635937
Frontotemporal dementia	19053	94	105	3	HNRNPA1,DNAH8,KHDRBS1	0.0151757	0.0660453
Myocarditis	19053	94	106	3	ATN1,NCAM1,AP2M1	0.015563	0.0660453
Mixed Salivary Gland Tumor	19053	94	106	3	PRDX1,FSCN1,SYP	0.015563	0.0660453
Mental Depression	19053	94	529	7	ATN1,HGS,SUCLA2,RAC1,SV2B,SYP,LGI1	0.0157201	0.0660453
Nephroblastoma	19053	94	297	5	ATN1,VIM,NCAM1,ENO2,HSPA4	0.0158448	0.0660453
Gonorrhea	19053	94	39	2	ATN1,VDAC1	0.0158509	0.0660453
Mild Mental Retardation	19053	94	39	2	SHANK1,SHANK3	0.0158509	0.0660453
Learning Disorders	19053	94	39	2	SYNGAP1,SYP	0.0158509	0.0660453
Helicobacter pylori (H. pylori) infection in conditions classified elsewhere and of unspecified site	19053	94	298	5	PRDX1,NCAM1,HSPA4,DNAH8,KHDRBS1	0.016054	0.0663887
Reticulosarcoma	19053	94	40	2	VIM,NCAM1	0.0166321	0.0682663
Hyperthyroidism	19053	94	109	3	VIM,HSPA4,DNAH8	0.0167581	0.0682738
Plaque, Amyloid	19053	94	200	4	MBP,VIM,ENO2,KHDRBS1	0.0172631	0.0696702
Lung Neoplasms	19053	94	1084	11	VIM,GAPDH,PRDX1,NCAM1,ENO2,RAC1,HNRNPA2B1,VDAC1,RPL14,DNAH8,PPP1R9B	0.0176307	0.0696702
Ewings sarcoma	19053	94	203	4	NCAM1,ENO2,RAC1,SYP	0.0181289	0.0696702
Endothelial dysfunction	19053	94	203	4	ATN1,VIM,ATP1A1,DNAH8	0.0181289	0.0696702
Pancreatic carcinoma	19053	94	1536	14	ATN1,TFIP11,VIM,EEF1A1,GAPDH,PRDX1,NCAM1,FSCN1,RAC1,HSPA4,HNRNPA2B1,HNRNPU,DNAH8,KHDRBS1	0.0181809	0.0696702
HELLP Syndrome	19053	94	42	2	GAPDH,HSPA4	0.018243	0.0696702
Ganglioglioma	19053	94	42	2	SYP,GRIN1	0.018243	0.0696702
Hippocampal sclerosis	19053	94	42	2	PRDX1,GRIN1	0.018243	0.0696702
Segmental glomerulosclerosis	19053	94	42	2	SYNPO,ANK3	0.018243	0.0696702
Cerebrovascular accident	19053	94	948	10	ABI1,MBP,ENO2,RAC1,CTBP1,ADD1,HSPA4,SYP,GRIN1,DNAH8	0.0183676	0.0696702
Myoclonic Epilepsies, Progressive	19053	94	43	2	ATN1,PFKL	0.0190722	0.0704166
Ganglioneuroblastoma	19053	94	43	2	GAPDH,NCAM1	0.0190722	0.0704166
Neuronal Ceroid-Lipofuscinoses	19053	94	43	2	VIM,DNAH8	0.0190722	0.0704166
nervous system disorder	19053	94	427	6	HGS,ANK3,SV2A,IQSEC2,DNAH8,LGI1	0.0190765	0.0704166
Manic	19053	94	44	2	SHANK3,HSPA4	0.0199171	0.0726314
Blast Phase	19053	94	209	4	ATN1,NCAM1,RAC1,HSPA4	0.0199406	0.0726314
Infection	19053	94	561	7	VIM,CTBP1,HNRNPA1,NEFL,HSPA4,SRPK2,KHDRBS1	0.0209596	0.0758408
Encephalitis	19053	94	119	3	ATN1,MBP,ENO2	0.0211049	0.0758671
AURAL ATRESIA, CONGENITAL	19053	94	48	2	MBP,SUCLA2	0.0234494	0.0832076
Brugada Syndrome (disorder)	19053	94	48	2	ATN1,HGS	0.0234494	0.0832076
Cardiomyopathies	19053	94	450	6	ACTN2,GAPDH,NCAM1,PDE2A,YWHAH,DNAH8	0.0239507	0.0844414
Hypopigmentation disorder	19053	94	49	2	FSCN1,HSPA4	0.0243699	0.0848319
Leptospirosis	19053	94	49	2	ACAT1,VDAC1	0.0243699	0.0848319
Anaplasia	19053	94	224	4	VIM,ENO2,RAC1,HNRNPA2B1	0.0249467	0.0862935
Cardiomyopathy, Hypertrophic, Familial	19053	94	50	2	ACTN2,DNAH8	0.025305	0.0864457
Epileptic encephalopathy	19053	94	50	2	SLC25A22,GRIN1	0.025305	0.0864457
Myocardial Ischemia	19053	94	457	6	NCAM1,ALDOA,ADD1,HSPA4,ATP1A1,DNAH8	0.0255862	0.0868669
Infection by Cryptococcus neoformans	19053	94	51	2	HSPA4,DNAH8	0.0262546	0.088049
Rhabdoid Tumor	19053	94	51	2	VIM,SYP	0.0262546	0.088049
Adrenoleukodystrophy	19053	94	132	3	ATN1,MBP,DNAH8	0.0275942	0.0919808
Leukemia, Large Granular Lymphocytic	19053	94	53	2	NCAM1,FSCN1	0.0281965	0.0928627
Headache	19053	94	53	2	ATP1A1,DNAH8	0.0281965	0.0928627
Lyme Disease	19053	94	134	3	ENO2,HSPA4,HNRNPD	0.0286767	0.0933265
Motor Neuron Disease	19053	94	134	3	VIM,NEFL,NOP56	0.0286767	0.0933265
Liver carcinoma	19053	94	2797	21	ATN1,MBP,VIM,EEF1A1,GAPDH,PRDX1,NCAM1,FSCN1,RAC1,CTNND2,ACAT1,HNRNPA1,ADD1,HSPA4,HNRNPA2B1,HNRNPD,HNRNPU,HNRNPC,DNAH8,KHDRBS1,PPP1R9B	0.0300118	0.0970971
Leber Congenital Amaurosis	19053	94	56	2	ENO2,CLTA	0.0312138	0.0998117
Severe mental retardation (I.Q. 20-34)	19053	94	56	2	CTNND2,SHANK3	0.0312138	0.0998117
Adenomatous polyp of colon	19053	94	57	2	FSCN1,ACAT1	0.0322468	0.102519
IGA Glomerulonephritis	19053	94	617	7	ABI1,MBP,GAPDH,SYNPO,ADD1,HSPA4,YWHAH	0.0328702	0.1039
Measles	19053	94	144	3	ENO2,HSPA4,ELAVL1	0.0344232	0.108187
Herpes Simplex Infections	19053	94	493	6	ATN1,ENO2,SUCLA2,AHCYL1,HSPA4,HNRNPC	0.0351791	0.108244
Blood pressure finding	19053	94	367	5	HECW1,NEFL,ADD1,DNAH8,LGI1	0.0352371	0.108244
GRN-related frontotemporal dementia	19053	94	60	2	HNRNPA1,KHDRBS1	0.0354253	0.108244
Persistent infection	19053	94	60	2	ATN1,ACAT1	0.0354253	0.108244
Meningococcal Infections	19053	94	60	2	GAPDH,ADD1	0.0354253	0.108244
androgen independent prostate cancer	19053	94	147	3	VIM,FSCN1,DNAH8	0.0362551	0.110159
Lesion of brain	19053	94	61	2	MBP,HSPA4	0.0365108	0.110159
Hodgkin Disease	19053	94	371	5	ATN1,HGS,VIM,ADD1,HSPA4	0.0366531	0.110159
Polycystic Kidney, Autosomal Dominant	19053	94	149	3	WASF1,ADD1,DNAH8	0.0375038	0.112104
Astrocytoma	19053	94	637	7	MBP,VIM,GAPDH,NCAM1,RAC1,NEFL,LGI1	0.038044	0.112677
Schistosomiasis	19053	94	63	2	GAPDH,PRDX1	0.0387199	0.112677
Conn Syndrome	19053	94	63	2	ADD1,ATP1A1	0.0387199	0.112677
Tetralogy of Fallot	19053	94	63	2	PFKL,DNAH8	0.0387199	0.112677
Ameloblastoma	19053	94	63	2	VIM,NCAM1	0.0387199	0.112677
Monosomy	19053	94	152	3	VIM,NCAM1,ADD1	0.039418	0.114105
Carcinogenesis	19053	94	3407	24	ABI1,ATN1,DCTN2,LZTS2,VIM,EEF1A1,GAPDH,PRDX1,NCAM1,FSCN1,RAC1,CTNND2,ACAT1,HNRNPA1,NEFL,HSPA4,HNRNPA2B1,HNRNPD,NOP56,DDX17,ELAVL1,DNAH8,KHDRBS1,PPP1R9B	0.0398395	0.114134
Extraosseous Ewings sarcoma-primitive neuroepithelial tumor	19053	94	64	2	NCAM1,ENO2	0.0398432	0.114134
Hypoxia-Ischemia, Brain	19053	94	65	2	MBP,GRIN1	0.0409788	0.116779
Pituitary Adenoma	19053	94	266	4	NCAM1,ENO2,GNAZ,SYP	0.0427139	0.119507
Mood Disorders	19053	94	266	4	NCAM1,ANK3,DNAH8,PPP1R9B	0.0427139	0.119507
Malignant Glioma	19053	94	388	5	MBP,VIM,FSCN1,RAC1,LGI1	0.0430605	0.119507
Wiskott-Aldrich Syndrome	19053	94	67	2	WASF1,SYP	0.0432863	0.119507
Scleroderma	19053	94	159	3	GAPDH,HSPA4,SRPK2	0.0440742	0.119507
Giant Cell Tumors	19053	94	68	2	VIM,RAC1	0.0444579	0.119507
MAJOR AFFECTIVE DISORDER 4	19053	94	68	2	NCAM1,PFKL	0.0444579	0.119507
MAJOR AFFECTIVE DISORDER 5	19053	94	68	2	NCAM1,PFKL	0.0444579	0.119507
MAJOR AFFECTIVE DISORDER 6	19053	94	68	2	NCAM1,PFKL	0.0444579	0.119507
MAJOR AFFECTIVE DISORDER 8	19053	94	68	2	NCAM1,PFKL	0.0444579	0.119507
MAJOR AFFECTIVE DISORDER 9	19053	94	68	2	NCAM1,PFKL	0.0444579	0.119507
Attention deficit hyperactivity disorder	19053	94	392	5	NCAM1,SHANK3,SYP,CLTA,PPP1R9B	0.0446605	0.119507
Neurofibrillary degeneration (morphologic abnormality)	19053	94	160	3	SYP,DNAH8,KHDRBS1	0.0447609	0.119507
MAJOR AFFECTIVE DISORDER 7	19053	94	69	2	NCAM1,PFKL	0.0456413	0.121269
Malignant neoplasm of mouth	19053	94	395	5	PRDX1,RAC1,HSPA4,ELAVL1,RPL14	0.0458838	0.121327
Neoplasm Invasiveness	19053	94	162	3	NCAM1,ALDOA,LGI1	0.0461503	0.121448
Neoplasm Metastasis	19053	94	3105	22	ABI1,ATN1,VIM,EEF1A1,GAPDH,NCAM1,ENO2,FSCN1,RAC1,CTNND2,CTBP1,CNTN1,WASF1,ALDOA,NEFL,HSPA4,HNRNPA2B1,SYP,ELAVL1,DNAH8,LGI1,KHDRBS1	0.046493	0.121757
Unipolar Depression	19053	94	397	5	CTNND2,ANK3,WASF1,HSPA4,PPP1R9B	0.0467104	0.121757
Hepatitis C	19053	94	668	7	ATN1,VIM,GAPDH,NCAM1,AP2M1,HNRNPD,DNAH8	0.0470826	0.121881
Pancreatic Ductal Adenocarcinoma	19053	94	530	6	ATN1,PRDX1,FSCN1,RAC1,HNRNPA2B1,KHDRBS1	0.0472011	0.121881
Leukemia, Myelocytic, Acute	19053	94	1588	13	ABI1,ATN1,MBP,VIM,GAPDH,NCAM1,ENO2,FSCN1,RAC1,ADD1,HSPA4,SRPK2,DNAH8	0.0478776	0.1229
Intestinal Diseases	19053	94	71	2	ATN1,NCAM1	0.0480426	0.1229
Substance-Related Disorders	19053	94	166	3	NCAM1,ANK3,DNAH8	0.0489928	0.12475
Adenovirus Infections	19053	94	72	2	VIM,DNAH8	0.0492603	0.124853
Cyst	19053	94	167	3	FSCN1,RAC1,DNAH8	0.0497166	0.124859
Thymoma	19053	94	167	3	GAPDH,DLGAP3,HNRNPA2B1	0.0497166	0.124859
Hurthle Cell Tumor	19053	94	73	2	VIM,GAPDH	0.0504891	0.125086
Alveolar rhabdomyosarcoma	19053	94	73	2	NCAM1,SYP	0.0504891	0.125086
Non-small cell lung cancer stage I	19053	94	73	2	GAPDH,PRDX1	0.0504891	0.125086
Transient Ischemic Attack	19053	94	169	3	MBP,NEFL,HNRNPA2B1	0.0511799	0.125796
Helicobacter pylori infection	19053	94	283	4	ATN1,RAC1,HSPA4,DNAH8	0.0515064	0.125796
Essential Hypertension	19053	94	283	4	ADD1,HSPA4,ATP1A1,DNAH8	0.0515064	0.125796
Pulmonary Edema	19053	94	74	2	ATN1,DNAH8	0.051729	0.125796
Synovial Cyst	19053	94	170	3	MBP,HSPA4,SYP	0.0519194	0.125796
Atrophic	19053	94	75	2	ATN1,VIM	0.0529798	0.12641
Diabetes	19053	94	1138	10	ATN1,ICA1,GAPDH,SUCLA2,WASF1,ADD1,HSPA4,SYP,RPL14,DNAH8	0.0537293	0.12641
Tuberous Sclerosis	19053	94	173	3	MBP,VIM,NEFL	0.054169	0.12641
Muscular Atrophy	19053	94	173	3	ACTN2,NEFL,HSPA4	0.054169	0.12641
Shy-Drager Syndrome	19053	94	76	2	MBP,KHDRBS1	0.0542413	0.12641
MAJOR AFFECTIVE DISORDER 2	19053	94	76	2	NCAM1,PFKL	0.0542413	0.12641
pediatric acute myeloblastic leukemia	19053	94	76	2	ATN1,NCAM1	0.0542413	0.12641
Spondylarthropathies	19053	94	76	2	ALDOA,HSPA4	0.0542413	0.12641
Anemia, Hemolytic	19053	94	76	2	ATN1,ALDOA	0.0542413	0.12641
Hormone refractory prostate cancer	19053	94	77	2	FSCN1,HSPA4	0.0555134	0.128167
Non-Malignant Ascites Adverse Event	19053	94	175	3	VIM,GAPDH,DNAH8	0.0556945	0.128167
Hypertrophic Cardiomyopathy	19053	94	175	3	ACTN2,NCAM1,DNAH8	0.0556945	0.128167
Degenerative polyarthritis	19053	94	843	8	ACTN1,VIM,GAPDH,RAC1,PRKAR2B,ALDOA,HNRNPD,ELAVL1	0.0564422	0.129347
Myxoid cyst	19053	94	178	3	MBP,HSPA4,SYP	0.058021	0.13188
Diphtheria	19053	94	79	2	ATN1,HSPA4	0.0580891	0.13188
Systemic arterial pressure	19053	94	423	5	HECW1,NEFL,ADD1,DNAH8,LGI1	0.0582669	0.13188
Diabetes Mellitus	19053	94	1314	11	ATN1,ICA1,GAPDH,SUCLA2,RAC1,WASF1,ADD1,HSPA4,SYP,RPL14,DNAH8	0.0585357	0.131945
Developmental delay (disorder)	19053	94	180	3	MBP,SHANK3,HSPA4	0.0595974	0.13379
Reperfusion Injury	19053	94	298	4	VIM,ENO2,ALDOA,HSPA4	0.0600287	0.13421
Squamous cell carcinoma of lung	19053	94	182	3	VIM,AP2M1,SRPK2	0.0611939	0.136262
Nonorganic psychosis	19053	94	183	3	PICK1,SHANK1,ANK3	0.0619997	0.137499
Non-Neoplastic Disorder	19053	94	432	5	VIM,FSCN1,HNRNPA2B1,DNAH8,KHDRBS1	0.0626186	0.138314
Mammary Neoplasms	19053	94	2160	16	ABI1,ATN1,VIM,GAPDH,FSCN1,RAC1,CTBP1,PDE2A,ACAT1,ALDOA,HSPA4,GRIN1,DDX17,ELAVL1,DNAH8,KHDRBS1	0.0629199	0.138424
Biliary Atresia	19053	94	83	2	NCAM1,CALCOCO1	0.063362	0.138841
Gastrointestinal Stromal Tumors	19053	94	304	4	ATN1,VIM,FSCN1,RPL3	0.0636361	0.138888
Creutzfeldt-Jakob disease	19053	94	84	2	ENO2,HSPA4	0.0647048	0.140663
Fibrosis	19053	94	188	3	VIM,NCAM1,RAC1	0.0661027	0.143136
Multiple Sclerosis, Relapsing-Remitting	19053	94	86	2	MBP,HNRNPA1	0.0674192	0.143723
Pilocytic Astrocytoma	19053	94	86	2	NCAM1,LGI1	0.0674192	0.143723
Liver Neoplasms, Experimental	19053	94	86	2	VIM,ENO2	0.0674192	0.143723
Prolactinoma	19053	94	86	2	GAPDH,NCAM1	0.0674192	0.143723
Malignant neoplasm of stomach	19053	94	1845	14	ATN1,MBP,TFIP11,VIM,GAPDH,FSCN1,RAC1,DLGAP3,CTBP1,HNRNPA0,CNTN1,HSPA4,HNRNPA2B1,DNAH8	0.068283	0.144961
Connective Tissue Diseases	19053	94	191	3	MBP,HSPA4,DNAH8	0.0686233	0.144961
Severe Acute Respiratory Syndrome	19053	94	87	2	GAPDH,ATP1A1	0.0687904	0.144961
Parkinsonian Disorders	19053	94	192	3	ENO2,NEFL,DNAH8	0.0694731	0.14584
Kartagener Syndrome	19053	94	89	2	NCAM1,DNAH8	0.0715604	0.149084
Merkel cell carcinoma	19053	94	89	2	NCAM1,HSPA4	0.0715604	0.149084
Animal Mammary Neoplasms	19053	94	197	3	EEF1A1,HNRNPA1,RPL3	0.073794	0.152248
Renal Cell Carcinoma	19053	94	1208	10	SHANK1,VIM,GAPDH,FSCN1,RAC1,HSPA4,TRIM9,PDHB,RPL14,KHDRBS1	0.0739802	0.152248
Liver and Intrahepatic Biliary Tract Carcinoma	19053	94	454	5	ATN1,GAPDH,HNRNPA1,HNRNPA2B1,HNRNPC	0.0740136	0.152248
Vesicular Stomatitis	19053	94	91	2	ATP1A1,DNAH8	0.0743662	0.152248
Leukemia, T-Cell	19053	94	321	4	ATN1,NCAM1,RAC1,HNRNPA1	0.0744632	0.152248
Influenza	19053	94	456	5	ATN1,MBP,GAPDH,HSPA4,KHDRBS1	0.0751025	0.152987
Melanoma, B16	19053	94	92	2	GAPDH,HSPA4	0.0757823	0.153386
Acute leukemia	19053	94	459	5	ATN1,NCAM1,HNRNPA1,SV2B,HSPA4	0.0767523	0.153386
Stomach Carcinoma	19053	94	1880	14	ATN1,MBP,TFIP11,VIM,GAPDH,FSCN1,RAC1,DLGAP3,CTBP1,HNRNPA0,CNTN1,HSPA4,HNRNPA2B1,DNAH8	0.0771611	0.153386
Focal glomerulosclerosis	19053	94	93	2	RAC1,SYNPO	0.077207	0.153386
Neurologic Symptoms	19053	94	93	2	SHANK3,HSPA4	0.077207	0.153386
Peripheral Arterial Diseases	19053	94	93	2	ABI1,ADD1	0.077207	0.153386
Osteosarcoma of bone	19053	94	750	7	DCTN2,VIM,GAPDH,RAC1,ALDOA,HSPA4,DNAH8	0.0772507	0.153386
Carcinoma of lung	19053	94	2053	15	ATN1,VIM,EEF1A1,GAPDH,PRDX1,NCAM1,ENO2,RAC1,CTNND2,CNTN1,HSPA4,HNRNPA2B1,HNRNPC,RPL14,DNAH8	0.0778034	0.153928
Ataxia Telangiectasia	19053	94	203	3	NCAM1,ACAT1,SYP	0.0791339	0.155999
Mammary Neoplasms, Experimental	19053	94	204	3	EEF1A1,HNRNPA1,RPL3	0.08004	0.157222
Spastic syndrome	19053	94	96	2	ABI1,ATN1	0.0815317	0.159582
Major Depressive Disorder	19053	94	469	5	CTNND2,ANK3,WASF1,HSPA4,PPP1R9B	0.0823936	0.160697
Ischemia	19053	94	615	6	GAPDH,NCAM1,ENO2,RAC1,HSPA4,DNAH8	0.0835618	0.162399
Lymphoma	19053	94	1239	10	ATN1,VIM,GAPDH,NCAM1,ENO2,RAC1,HSPA4,NOP56,DNAH8,CLTA	0.0843194	0.163295
Retinal Diseases	19053	94	337	4	VIM,ENO2,RAC1,DNAH8	0.0854538	0.164911
Cocaine-Related Disorders	19053	94	99	2	GRIN1,DNAH8	0.0859297	0.165249
Lymphoproliferative Disorders	19053	94	211	3	ATN1,NCAM1,FSCN1	0.0865092	0.165784
Diabetes Mellitus, Experimental	19053	94	477	5	MBP,ENO2,YWHAH,HNRNPA2B1,VDAC1	0.0870625	0.166265
Mitral Valve Stenosis	19053	94	212	3	MBP,HSPA4,DNAH8	0.0874512	0.16643
Rheumatism	19053	94	101	2	ATN1,HNRNPD	0.088901	0.168026
Rhabdoid Tumor of the Kidney	19053	94	101	2	HGS,RAC1	0.088901	0.168026
Autoimmune Diseases	19053	94	777	7	ATN1,ICA1,MBP,HNRNPA1,HSPA4,HNRNPD,LGI1	0.0892169	0.168045
precancerous lesions	19053	94	102	2	VIM,HSPA4	0.090398	0.168539
Intrahepatic Cholangiocarcinoma	19053	94	102	2	VIM,FSCN1	0.090398	0.168539
Middle Cerebral Artery Occlusion	19053	94	102	2	HSPA4,SYP	0.090398	0.168539
Movement Disorders	19053	94	103	2	GRIN1,DNAH8	0.0919026	0.170765
Fragile X Syndrome	19053	94	104	2	SHANK1,WASF1	0.0934145	0.17299
Migraine Disorders	19053	94	219	3	ANK3,DNAH8,CLTA	0.0941661	0.173797
Carcinoma, Small Cell	19053	94	105	2	NCAM1,SYP	0.0949337	0.174051
Rhabdomyosarcoma	19053	94	350	4	VIM,NCAM1,RAC1,WASF1	0.0949369	0.174051
Brain Neoplasms	19053	94	638	6	PHLDB1,NCAM1,RAC1,HSPA4,HNRNPA2B1,LGI1	0.0955104	0.174521
Ataxia, Spinocerebellar	19053	94	106	2	ATN1,NOP56	0.0964601	0.175672
Aortic Aneurysm, Thoracic	19053	94	107	2	ACAT1,TECR	0.0979935	0.176317
Panic Disorder	19053	94	107	2	RGS7,CALCOCO1	0.0979935	0.176317
Myositis	19053	94	107	2	ATN1,HGS	0.0979935	0.176317
Neuroendocrine Tumors	19053	94	223	3	NCAM1,HSPA4,SYP	0.0980965	0.176317
Left Ventricular Hypertrophy	19053	94	224	3	RAC1,ACAT1,ADD1	0.0990895	0.177522
Malignant Pleural Mesothelioma	19053	94	225	3	ATN1,VIM,CLTA	0.100087	0.178726
Osteoarthritis, Knee	19053	94	109	2	TCP1,PRKAR2B	0.101081	0.179918
Obesity	19053	94	1792	13	ATN1,ICA1,VIM,GAPDH,ENO2,SUCLA2,PRKAR2B,CTBP1,WASF1,ADD1,GRIN1,DNAH8,KHDRBS1	0.101622	0.180297
CNS disorder	19053	94	110	2	VIM,NCAM1	0.102635	0.181509
Xenograft Model	19053	94	503	5	ATN1,PRDX1,RAC1,HSPA4,DNAH8	0.103175	0.18188
Anxiety Disorders	19053	94	362	4	SHANK1,NCAM1,CTNND2,ANK3	0.104115	0.182951
Hyperhomocysteinemia	19053	94	112	2	HSPA4,DNAH8	0.105763	0.185253
Pain	19053	94	231	3	GAPDH,GRIN1,PPP1R9B	0.106154	0.185348
Mycoses	19053	94	232	3	ATN1,RPL3,DNAH8	0.107179	0.185645
Ependymoma	19053	94	113	2	NEFL,SYP	0.107336	0.185645
Atrophic condition of skin	19053	94	113	2	VIM,SYP	0.107336	0.185645
Polycystic Kidney Diseases	19053	94	114	2	ADD1,DNAH8	0.108916	0.187787
Malignant tumor of cervix	19053	94	818	7	ATN1,SPAG5,VIM,GAPDH,RAC1,HSPA4,KHDRBS1	0.109299	0.187858
Bilateral cataracts (disorder)	19053	94	115	2	VIM,HSPA4	0.110502	0.189334
Sarcoidosis	19053	94	238	3	NCAM1,FSCN1,HSPA4	0.113411	0.193715
Osteosarcoma	19053	94	828	7	DCTN2,VIM,GAPDH,RAC1,ALDOA,HSPA4,DNAH8	0.114541	0.195039
Depressive Symptoms	19053	94	118	2	WASF1,LGI1	0.115297	0.195721
Cholangiocarcinoma	19053	94	378	4	VIM,FSCN1,PRKAR2B,KHDRBS1	0.116963	0.197937
Rett Syndrome	19053	94	120	2	ENO2,DNAH8	0.118523	0.199963
Age related macular degeneration	19053	94	383	4	HGS,NCAM1,SUCLA2,DNAH8	0.121115	0.20371
Eczema	19053	94	385	4	ATN1,MBP,PHLDB1,TFIP11	0.122794	0.205644
Cutaneous Melanoma	19053	94	247	3	VIM,GAPDH,RAC1	0.123013	0.205644
Neuroectodermal Tumor, Primitive	19053	94	123	2	NCAM1,ENO2	0.123405	0.205674
leukemia	19053	94	1683	12	ABI1,ATN1,MBP,VIM,GAPDH,NCAM1,RAC1,HNRNPA1,HSPA4,SRPK2,DNAH8,HSPA4L	0.124372	0.206527
Superficial ulcer	19053	94	124	2	VIM,DNAH8	0.125042	0.206527
Lewy Body Disease	19053	94	124	2	HSPA4,TRIM9	0.125042	0.206527
Encephalopathies	19053	94	126	2	GRIN1,LGI1	0.128334	0.211329
Lip and Oral Cavity Carcinoma	19053	94	393	4	PRDX1,RAC1,HSPA4,ELAVL1	0.129608	0.21279
Differentiated Thyroid Gland Carcinoma	19053	94	128	2	NCAM1,TCP1	0.131646	0.214853
Cessation of life	19053	94	128	2	GAPDH,RAC1	0.131646	0.214853
Malignant neoplasm of liver	19053	94	545	5	ATN1,GAPDH,HNRNPA1,HNRNPA2B1,HNRNPC	0.1321	0.214956
Anaplastic astrocytoma	19053	94	130	2	VIM,PRDX1	0.134978	0.218991
Mild cognitive disorder	19053	94	131	2	WASF1,PPP1R9B	0.136651	0.221054
Anaplastic Oligodendroglioma	19053	94	132	2	ATN1,MBP	0.138329	0.223112
Mental Retardation, X-Linked	19053	94	133	2	IQSEC2,SYP	0.140012	0.225165
Epithelioma	19053	94	263	3	VIM,FSCN1,ACAT1	0.140781	0.225742
Myopia	19053	94	135	2	CTNND2,SRPK2	0.14339	0.229195
Malignant neoplasm of lung	19053	94	2263	15	ATN1,VIM,EEF1A1,GAPDH,PRDX1,NCAM1,ENO2,RAC1,CTNND2,CNTN1,HSPA4,HNRNPA2B1,HNRNPC,RPL14,DNAH8	0.143768	0.229195
Atrial Septal Defects	19053	94	267	3	SHANK1,SHANK3,SYNGAP1	0.145353	0.231053
Adrenocortical carcinoma	19053	94	138	2	VIM,SYP	0.148489	0.235358
Solid tumour	19053	94	729	6	ABI1,ATN1,VIM,GAPDH,YWHAH,DNAH8	0.151113	0.238828
MYELODYSPLASTIC SYNDROME	19053	94	273	3	ATN1,NCAM1,CTBP1	0.152303	0.240019
Pancreatitis, Chronic	19053	94	274	3	TFIP11,GAPDH,RAC1	0.153471	0.241169
invasive cancer	19053	94	146	2	FSCN1,HNRNPC	0.162263	0.253535
Neurofibromatosis 1	19053	94	146	2	ENO2,RAC1	0.162263	0.253535
Impaired glucose tolerance	19053	94	283	3	ATN1,RAC1,DNAH8	0.164116	0.255705
HIV Infections	19053	94	1778	12	ATN1,HGS,MBP,GAPDH,NCAM1,FSCN1,RAC1,HNRNPA1,HSPA4,SYP,HNRNPC,KHDRBS1	0.164668	0.255839
T-Cell Lymphoma	19053	94	286	3	NCAM1,HSPA4,HNRNPC	0.167713	0.259273
Malignant neoplasm of thyroid	19053	94	436	4	VIM,GAPDH,NCAM1,VDAC1	0.168774	0.259273
Nonalcoholic Steatohepatitis	19053	94	150	2	FSCN1,ACAT1	0.169235	0.259273
Sleep Apnea, Obstructive	19053	94	150	2	ALDOA,HSPA4	0.169235	0.259273
Renal fibrosis	19053	94	150	2	VIM,FSCN1	0.169235	0.259273
Thyroid Neoplasm	19053	94	437	4	GAPDH,FSCN1,DLGAP3,KHDRBS1	0.169732	0.259313
Retinoblastoma	19053	94	439	4	NCAM1,SUCLA2,HSPA4,DNAH8	0.171653	0.261521
Small cell carcinoma of lung	19053	94	599	5	VIM,EEF1A1,NCAM1,ENO2,SYP	0.174031	0.264412
Colonic Neoplasms	19053	94	763	6	GAPDH,PRDX1,FSCN1,RAC1,DDX17,ELAVL1	0.175002	0.265155
Arteriosclerosis	19053	94	931	7	ATN1,HGS,VIM,SUCLA2,ACAT1,ADD1,HSPA4	0.175866	0.265594
Bone Diseases	19053	94	154	2	ATN1,KHDRBS1	0.176258	0.265594
Cholestasis	19053	94	156	2	DNAH8,CLTA	0.179787	0.268428
Arthritis, Collagen-Induced	19053	94	156	2	FSCN1,HSPA4	0.179787	0.268428
Acute Coronary Syndrome	19053	94	296	3	VIM,GAPDH,ADD1	0.179869	0.268428
Thyroid carcinoma	19053	94	607	5	VIM,GAPDH,NCAM1,HNRNPD,VDAC1	0.180647	0.268428
Hematopoietic Neoplasms	19053	94	157	2	ATN1,NCAM1	0.181555	0.268428
Sensorineural Hearing Loss (disorder)	19053	94	157	2	ATP1A1,DNAH8	0.181555	0.268428
Spinal Muscular Atrophy	19053	94	157	2	HNRNPA1,KHDRBS1	0.181555	0.268428
Multiple Myeloma	19053	94	1112	8	ATN1,GAPDH,NCAM1,FSCN1,HNRNPA1,HSPA4,VDAC1,DNAH8	0.182626	0.269288
Tumor Progression	19053	94	1826	12	ABI1,SPAG5,VIM,GAPDH,FSCN1,RAC1,HNRNPA2B1,HNRNPU,ELAVL1,DNAH8,KHDRBS1,PPP1R9B	0.187329	0.275484
Myeloid Leukemia, Chronic	19053	94	781	6	ATN1,VIM,NCAM1,RAC1,HNRNPA1,HSPA4	0.188254	0.276105
Malignant lymphoma, lymphocytic, intermediate differentiation, diffuse	19053	94	304	3	ATN1,GAPDH,PRDX1	0.189764	0.27758
Congestive heart failure	19053	94	620	5	NCAM1,FSCN1,ADD1,HSPA4,DNAH8	0.191598	0.27952
Papilloma	19053	94	164	2	ATN1,RAC1	0.194007	0.282274
melanoma	19053	94	2205	14	ATN1,VIM,EEF1A1,GAPDH,NCAM1,FSCN1,RAC1,GNAZ,CTBP1,HSPA4,HNRNPD,RPL3,ELAVL1,DNAH8	0.194907	0.282274
Squamous cell carcinoma of esophagus	19053	94	790	6	VIM,GAPDH,PRDX1,FSCN1,CTNND2,LGI1	0.195026	0.282274
Cervix carcinoma	19053	94	963	7	ATN1,SPAG5,VIM,GAPDH,RAC1,HSPA4,KHDRBS1	0.197393	0.283745
AMYOTROPHIC LATERAL SCLEROSIS 1	19053	94	166	2	VIM,HSPA4	0.197585	0.283745
Atherosclerosis	19053	94	1136	8	ATN1,HGS,VIM,SUCLA2,ACAT1,ADD1,HSPA4,ELAVL1	0.19759	0.283745
Idiopathic Pulmonary Fibrosis	19053	94	312	3	VIM,HSPA4,DNAH8	0.199797	0.286167
Ischemic Cerebrovascular Accident	19053	94	314	3	ADD1,HSPA4,GRIN1	0.202325	0.288456
Myasthenia Gravis	19053	94	169	2	MBP,NCAM1	0.202968	0.288456
Tumor Initiation	19053	94	169	2	RAC1,SYNGAP1	0.202968	0.288456
Nephrotic Syndrome	19053	94	170	2	SYNPO,ACAT1	0.204766	0.288773
Cytomegalovirus Infections	19053	94	170	2	VIM,NCAM1	0.204766	0.288773
Lymphoma, Large-Cell, Follicular	19053	94	170	2	MBP,NCAM1	0.204766	0.288773
Crohn Disease	19053	94	804	6	ATN1,GAPDH,RAC1,HNRNPA1,HSPA4,VDAC1	0.205744	0.28941
Mucosa-Associated Lymphoid Tissue Lymphoma	19053	94	172	2	VIM,GAPDH	0.208368	0.292353
Carcinoma of bladder	19053	94	981	7	ATN1,LZTS2,VIM,GAPDH,FSCN1,HSPA4,KHDRBS1	0.209952	0.293387
Eclampsia	19053	94	173	2	GAPDH,HSPA4	0.210172	0.293387
Adenocarcinoma of large intestine	19053	94	175	2	FSCN1,PPP1R9B	0.213783	0.297673
Anoxia	19053	94	325	3	GAPDH,PRDX1,CTBP1	0.216365	0.30028
Malaria	19053	94	484	4	ATN1,FSCN1,HSPA4,DNAH8	0.216747	0.30028
Diabetes Mellitus, Insulin-Dependent	19053	94	1004	7	ATN1,ICA1,NCAM1,FSCN1,ADD1,HSPA4,DNAH8	0.226433	0.312909
Congenital chromosomal disease	19053	94	495	4	VIM,NCAM1,SHANK3,ADD1	0.228246	0.314625
Acute Erythroblastic Leukemia	19053	94	184	2	HNRNPA1,HSPA4	0.230106	0.315607
Medullary carcinoma of thyroid	19053	94	184	2	HSPA4,SYP	0.230106	0.315607
Graves Disease	19053	94	338	3	ICA1,NCAM1,HSPA4	0.233216	0.319077
Myeloid Leukemia	19053	94	501	4	ATN1,NCAM1,RAC1,YWHAH	0.234584	0.320011
Spots on skin	19053	94	187	2	VIM,PRDX1	0.235567	0.320011
Medulloblastoma	19053	94	502	4	VIM,RAC1,SYP,ELAVL1	0.235645	0.320011
Pulmonary Fibrosis	19053	94	341	3	RAC1,HSPA4,DNAH8	0.23714	0.32046
Heart Diseases	19053	94	341	3	HSPA4,DNAH8,TECR	0.23714	0.32046
Multiple Sclerosis	19053	94	1020	7	ICA1,MBP,GAPDH,NCAM1,RGS7,HSPA4,VDAC1	0.238163	0.321054
Heart failure	19053	94	678	5	NCAM1,RAC1,ADD1,HSPA4,DNAH8	0.243102	0.32691
Benign Neoplasm	19053	94	192	2	ABI1,VIM	0.244686	0.327438
Adenoid Cystic Carcinoma	19053	94	192	2	HOMER3,NCAM1	0.244686	0.327438
Vitiligo	19053	94	193	2	ICA1,HSPA4	0.246511	0.328284
Uveal melanoma	19053	94	193	2	ATN1,VIM	0.246511	0.328284
Hypothyroidism	19053	94	195	2	NCAM1,NEFL	0.250165	0.332344
Adenocarcinoma	19053	94	1588	10	VIM,GAPDH,PRDX1,NCAM1,FSCN1,CTNND2,CNTN1,SYP,ELAVL1,KHDRBS1	0.256329	0.339685
Benign Prostatic Hyperplasia	19053	94	356	3	GAPDH,ENO2,CTNND2	0.256926	0.339685
Invasive breast carcinoma	19053	94	357	3	ABI1,VIM,RAC1	0.258253	0.340622
Germ cell tumor	19053	94	201	2	EEF1A1,ENO2	0.261133	0.342597
Seminoma	19053	94	201	2	EEF1A1,GAPDH	0.261133	0.342597
Ischemic stroke	19053	94	360	3	ADD1,HSPA4,GRIN1	0.262243	0.342597
Lymphoma, Follicular	19053	94	360	3	MBP,VIM,GAPDH	0.262243	0.342597
Muscle Weakness	19053	94	202	2	NCAM1,NEFL	0.262962	0.342723
Glaucoma	19053	94	203	2	ICA1,DNAH8	0.264791	0.343479
Cataract	19053	94	203	2	VIM,HSPA4	0.264791	0.343479
Coronary Arteriosclerosis	19053	94	705	5	GAPDH,NCAM1,ADD1,HSPA4,DNAH8	0.268285	0.34659
Hearing Loss, Mixed Conductive-Sensorineural	19053	94	205	2	HSPA4,DNAH8	0.26845	0.34659
Anaplastic thyroid carcinoma	19053	94	207	2	TCP1,HSPA4	0.272108	0.349672
FANCONI ANEMIA, COMPLEMENTATION GROUP A (disorder)	19053	94	207	2	FSCN1,CTBP1	0.272108	0.349672
Cirrhosis	19053	94	368	3	VIM,GAPDH,RAC1	0.27292	0.349897
Mesothelioma	19053	94	370	3	VIM,HSPA4,ELAVL1	0.275597	0.351767
Epstein-Barr Virus Infections	19053	94	209	2	ATN1,VIM	0.275766	0.351767
Hepatitis B	19053	94	714	5	MBP,VIM,GAPDH,NCAM1,SRPK2	0.276813	0.351767
Experimental Autoimmune Encephalomyelitis	19053	94	371	3	MBP,NEFL,HSPA4	0.276937	0.351767
Tuberculosis, Pulmonary	19053	94	211	2	MBP,DNAH8	0.279424	0.354109
Dementia	19053	94	376	3	SUCLA2,ACAT1,SYP	0.283645	0.35858
Liver diseases	19053	94	547	4	GAPDH,NCAM1,RAC1,DNAH8	0.284443	0.35858
Malignant neoplasm of skin	19053	94	214	2	RAC1,DNAH8	0.284908	0.35858
Ductal Carcinoma	19053	94	215	2	FSCN1,HNRNPU	0.286735	0.360055
Vascular Diseases	19053	94	379	3	GAPDH,ADD1,HSPA4	0.287678	0.360417
Neuropathy	19053	94	216	2	NEFL,DNAH8	0.288562	0.360702
Impaired cognition	19053	94	385	3	RAC1,ANK3,SYP	0.295758	0.368157
Anemia, Sickle Cell	19053	94	220	2	ATN1,GAPDH	0.295864	0.368157
Cerebral Hemorrhage	19053	94	224	2	CTBP1,ADD1	0.303157	0.375532
Retinal Degeneration	19053	94	224	2	GAPDH,CLTA	0.303157	0.375532
Disease Progression	19053	94	225	2	ADD1,NOP56	0.304978	0.376768
Malignant neoplasm of esophagus	19053	94	566	4	GAPDH,PRDX1,CNTN1,DNAH8	0.305525	0.376768
Hypertensive disease	19053	94	1295	8	HGS,RAC1,ACAT1,WASF1,ADD1,HSPA4,ATP1A1,DNAH8	0.307603	0.378482
Inflammatory disorder	19053	94	227	2	ATN1,MBP	0.308618	0.378884
Carcinoma, Papillary	19053	94	228	2	GAPDH,NCAM1	0.310437	0.379423
Retinitis Pigmentosa	19053	94	228	2	DNAH8,CLTA	0.310437	0.379423
Glioblastoma Multiforme	19053	94	400	3	DLGAP3,ELAVL1,LGI1	0.316016	0.385385
Fanconi Anemia	19053	94	233	2	FSCN1,CTBP1	0.319516	0.388791
Adenocarcinoma of colon	19053	94	234	2	FSCN1,RAC1	0.321329	0.389752
Lymphoid leukemia	19053	94	235	2	ATN1,NCAM1	0.32314	0.389752
Bacterial Infections	19053	94	235	2	ATN1,HSPA4	0.32314	0.389752
Weight Gain	19053	94	235	2	VIM,GRIN1	0.32314	0.389752
Myeloproliferative disease	19053	94	237	2	PRDX1,RAC1	0.32676	0.392493
Tumor Angiogenesis	19053	94	408	3	PRDX1,RAC1,DNAH8	0.326839	0.392493
Secondary malignant neoplasm of liver	19053	94	410	3	ATN1,GAPDH,NCAM1	0.329546	0.394881
Hepatitis A	19053	94	240	2	NCAM1,HNRNPA2B1	0.33218	0.39715
Meningioma	19053	94	413	3	VIM,GAPDH,ELAVL1	0.333606	0.39715
Precancerous Conditions	19053	94	413	3	ATN1,VIM,ACAT1	0.333606	0.39715
Kidney Failure, Chronic	19053	94	594	4	ACAT1,AP2M1,ADD1,HNRNPD	0.336891	0.399389
Preleukemia	19053	94	243	2	ATN1,NCAM1	0.337589	0.399389
Cystic Fibrosis	19053	94	416	3	HSPA4,ATP1A1,DNAH8	0.337665	0.399389
Spontaneous abortion	19053	94	245	2	SPAG5,NCAM1	0.341187	0.401827
Hepatitis	19053	94	245	2	NCAM1,HNRNPA2B1	0.341187	0.401827
Exanthema	19053	94	246	2	VIM,PRDX1	0.342985	0.40308
Esophageal Neoplasms	19053	94	603	4	GAPDH,PRDX1,CNTN1,DNAH8	0.347017	0.406126
Ki-1+ Anaplastic Large Cell Lymphoma	19053	94	249	2	NCAM1,HNRNPD	0.348367	0.406126
Primary biliary cirrhosis	19053	94	249	2	ATN1,DNAH8	0.348367	0.406126
Congenital Abnormality	19053	94	605	4	LZTS2,MBP,KIF5C,TECR	0.349268	0.406126
B-Cell Lymphomas	19053	94	605	4	ATN1,VIM,GAPDH,NCAM1	0.349268	0.406126
Hyperglycemia	19053	94	428	3	ATN1,PICK1,DNAH8	0.353888	0.41063
Gastric Adenocarcinoma	19053	94	258	2	HNRNPA2B1,DNAH8	0.364426	0.421967
Male infertility	19053	94	264	2	PICK1,DNAH8	0.375052	0.433358
Choriocarcinoma	19053	94	265	2	GAPDH,HSPA4	0.376816	0.434484
Dermatitis, Atopic	19053	94	449	3	ATN1,MBP,TFIP11	0.382164	0.439728
Adenocarcinoma Of Esophagus	19053	94	272	2	VIM,RAC1	0.389109	0.446784
Chronic Kidney Diseases	19053	94	273	2	RAC1,DNAH8	0.390856	0.447856
Dermatologic disorders	19053	94	459	3	RAC1,HSPA4,DNAH8	0.395545	0.451965
Kidney Neoplasm	19053	94	276	2	VIM,GAPDH	0.396086	0.451965
Presenile dementia	19053	94	278	2	SUCLA2,SYP	0.399561	0.454987
Pituitary Neoplasms	19053	94	279	2	NCAM1,CTBP1	0.401296	0.456018
Kidney Diseases	19053	94	655	4	VIM,RAC1,SV2B,ADD1	0.405484	0.459828
Noninfiltrating Intraductal Carcinoma	19053	94	282	2	VIM,RAC1	0.406485	0.460014
Premature Birth	19053	94	286	2	ADD1,HSPA4	0.413371	0.466846
Malignant neoplasm of endometrium	19053	94	475	3	ATN1,VIM,KHDRBS1	0.416801	0.468794
Uterine Corpus Cancer	19053	94	475	3	ATN1,VIM,KHDRBS1	0.416801	0.468794
Pituitary Diseases	19053	94	482	3	GAPDH,NCAM1,ENO2	0.426029	0.477577
Chronic Lymphocytic Leukemia	19053	94	1061	6	ATN1,VIM,ENO2,RAC1,HSPA4,DNAH8	0.426346	0.477577
ovarian neoplasm	19053	94	873	5	ATN1,VIM,EEF1A1,RAC1,DNAH8	0.432424	0.4834
Graft-vs-Host Disease	19053	94	299	2	ATN1,HSPA4	0.435476	0.485826
Endometriosis	19053	94	683	4	ACTN1,NCAM1,HSPA4,ELAVL1	0.436653	0.486152
Fibroid Tumor	19053	94	301	2	ACTN1,ATN1	0.438839	0.487599
Malignant neoplasm of urinary bladder	19053	94	1274	7	ATN1,VIM,GAPDH,FSCN1,RAC1,HSPA4,KHDRBS1	0.441071	0.489091
Fibrosis, Liver	19053	94	307	2	PRDX1,ACAT1	0.448861	0.496727
Anemia	19053	94	309	2	NCAM1,ALDOA	0.452179	0.499395
Uterine Fibroids	19053	94	311	2	ACTN1,ATN1	0.455487	0.50204
Severe Combined Immunodeficiency	19053	94	507	3	ATN1,NCAM1,HSPA4	0.458567	0.504423
Virus Diseases	19053	94	704	4	NCAM1,HSPA4,SRPK2,KHDRBS1	0.459748	0.504714
Colitis	19053	94	514	3	ATN1,VIM,RAC1	0.467544	0.511611
Sepsis	19053	94	515	3	GAPDH,PDE2A,HSPA4	0.468822	0.511611
Esophageal carcinoma	19053	94	515	3	PRDX1,FSCN1,CNTN1	0.468822	0.511611
Kidney Failure	19053	94	321	2	ADD1,HSPA4	0.471855	0.513901
Carcinoma breast stage IV	19053	94	324	2	VIM,FSCN1	0.476709	0.518161
Diabetes Mellitus, Non-Insulin-Dependent	19053	94	1723	9	ATN1,GAPDH,RAC1,ACAT1,RGS7,ADD1,HSPA4,EXOG,DNAH8	0.480365	0.521106
Skin Neoplasms	19053	94	331	2	NCAM1,RAC1	0.48793	0.528271
Diffuse Large B-Cell Lymphoma	19053	94	534	3	MBP,VIM,NCAM1	0.492833	0.53253
Lymphoma, Non-Hodgkin	19053	94	537	3	MBP,NCAM1,RAC1	0.496577	0.535524
Systemic Scleroderma	19053	94	538	3	GAPDH,HSPA4,SRPK2	0.497822	0.53559
Sarcoma	19053	94	740	4	NCAM1,RAC1,NEFL,ELAVL1	0.498586	0.53559
Pre-Eclampsia	19053	94	350	2	SYNPO,ADD1	0.517633	0.554967
Liver neoplasms	19053	94	1174	6	MBP,VIM,GAPDH,HSPA4,DNAH8,KHDRBS1	0.524862	0.561623
Ulcerative Colitis	19053	94	767	4	ATN1,RAC1,HSPA4,DNAH8	0.526948	0.56276
Septicemia	19053	94	359	2	GAPDH,HSPA4	0.531306	0.566314
Secondary malignant neoplasm of lung	19053	94	568	3	ATN1,VIM,ADD1	0.534448	0.568562
Ovarian Carcinoma	19053	94	1804	9	ABI1,ATN1,VIM,EEF1A1,GAPDH,CTNND2,HSPA4,ELAVL1,DNAH8	0.537405	0.570603
Malignant neoplasm of kidney	19053	94	373	2	VIM,HNRNPA1	0.552054	0.585028
Precursor Cell Lymphoblastic Leukemia Lymphoma	19053	94	793	4	ATN1,MBP,NCAM1,HSPA4	0.553536	0.585471
Pneumonia	19053	94	384	2	VIM,DNAH8	0.567905	0.599516
Chronic Obstructive Airway Disease	19053	94	815	4	VIM,RAC1,HSPA4,AKAP5	0.575426	0.606291
Leukemogenesis	19053	94	620	3	ABI1,RAC1,HNRNPA1	0.594278	0.624957
Cancer of Head and Neck	19053	94	404	2	NEFL,HSPA4	0.595695	0.625252
Acute Promyelocytic Leukemia	19053	94	405	2	VIM,NCAM1	0.597049	0.62548
Epithelial ovarian cancer	19053	94	1054	5	ABI1,VIM,HSPA4,ELAVL1,DNAH8	0.600121	0.627503
Colorectal Neoplasms	19053	94	1060	5	ATN1,VIM,EEF1A1,RAC1,CTBP1	0.605224	0.631638
Polycystic Ovary Syndrome	19053	94	414	2	ATN1,PRKAR2B	0.609088	0.634467
Psoriasis	19053	94	638	3	TFIP11,GAPDH,GRIN1	0.613819	0.638187
Hepatitis C, Chronic	19053	94	419	2	NCAM1,FSCN1	0.615659	0.638892
Inflammation	19053	94	643	3	NCAM1,HSPA4,YWHAH	0.619137	0.64129
Osteoporosis	19053	94	425	2	GAPDH,HSPA4L	0.623435	0.644528
Asthma	19053	94	1301	6	MBP,PHLDB1,GAPDH,CTNND2,HSPA4,KHDRBS1	0.626991	0.646988
Bladder Neoplasm	19053	94	430	2	ENO2,FSCN1	0.629822	0.648693
Liver Cirrhosis	19053	94	662	3	VIM,GAPDH,RAC1	0.638897	0.656582
Hepatocarcinogenesis	19053	94	438	2	PRDX1,HSPA4	0.639869	0.656582
Renal carcinoma	19053	94	439	2	VIM,HNRNPA1	0.64111	0.656631
Endometrial Carcinoma	19053	94	666	3	ATN1,VIM,KHDRBS1	0.642966	0.657308
Malignant neoplasm of ovary	19053	94	1767	8	ABI1,ATN1,VIM,EEF1A1,GAPDH,CTNND2,HSPA4,DNAH8	0.653	0.666245
Coronary heart disease	19053	94	900	4	GAPDH,ADD1,HSPA4,DNAH8	0.654131	0.666245
Pancreatic Neoplasm	19053	94	696	3	ATN1,NCAM1,RAC1	0.672474	0.683661
Hematologic Neoplasms	19053	94	472	2	NCAM1,HSPA4	0.680217	0.690258
Acute lymphocytic leukemia	19053	94	756	3	ATN1,NCAM1,HSPA4	0.726119	0.735479
Arthritis	19053	94	525	2	VIM,HSPA4	0.735769	0.743884
Tobacco Use Disorder	19053	94	3003	13	ACTN2,ICA1,NCAM1,RAB3C,CTNND2,ANK3,CNTN1,KIF5C,RGS7,SV2B,TRIM9,DLGAP2,SRPK2	0.738337	0.745111
Myocardial Infarction	19053	94	826	3	ADD1,HSPA4,DNAH8	0.779878	0.785592
Nasopharyngeal carcinoma	19053	94	589	2	VIM,ELAVL1	0.791824	0.796166
Stomach Neoplasms	19053	94	849	3	EEF1A1,NOP56,ELAVL1	0.795566	0.79847
Cardiovascular Diseases	19053	94	907	3	PRDX1,ADD1,DNAH8	0.831079	0.832593
Coronary Artery Disease	19053	94	823	2	ADD1,DNAH8	0.917906	0.917906

## Sheet: Suppl Table 10
Supplementary Table 10. GSEA (Gene-Set Enrichment analysis) PsyGeNET list.
Up-regulated
NAME	SIZE	ES	NES	NOM p-val	FDR q-val	FWER p-val	RANK AT MAX	LEADING EDGE
DEPRESSIVE DISORDERS	522	0.0914869	2.33361	0	0.00968588	0.006	2207	tags=23%, list=14%, signal=26%
ALCOHOL USE DISORDERS	313	0.113855	2.30997	0.0019305	0.00551027	0.007	2986	tags=30%, list=19%, signal=36%
COCAINE USE DISORDERS	62	0.194735	1.82069	0.0115385	0.0260451	0.058	7651	tags=68%, list=48%, signal=131%
SCHIZOPHRENIA SPECTRUM AND OTHER PSYCHOTIC DISORDERS	798	0.0567151	1.81761	0.01222	0.0213699	0.059	654	tags=10%, list=4%, signal=9%
BIPOLAR DISORDERS AND RELATED DISORDERS	462	0.0656839	1.63733	0.0368098	0.0435917	0.144	1799	tags=18%, list=11%, signal=19%
CANNABIS USE DISORDERS	23	0.205892	1.16157	0.268482	0.312738	0.746	9132	tags=78%, list=58%, signal=185%
DRUG-INDUCED PSYCHOSIS	15	0.184279	0.857584	0.618947	0.633311	0.971	12913	tags=100%, list=82%, signal=542%
